# Supplementary material for: A Coaching-Based Leadership Program for Women Postdoctoral Fellows at the National Cancer Institute that Cultivates Self-confidence and Persistence in STEMM
Source: J Cancer Educ. 2024 Jul 11;39(5):507–19. doi: 10.1007/s13187-024-02466-1 (PMC11461782; doi:10.1007/s13187-024-02466-1)
Supplement: Supplementary file 2 — Supplementary Material 2 (XLSX 59.2 KB) [file 13187_2024_2466_MOESM2_ESM.xlsx]

## Sheet: SurveySRK_SuttonEtAl_2024
Simple Cohort name	Survey type	Composed cohort name	Pre: What results are you hoping to attain from the Program? Check all that apply. Post: Now that you have finished the program, which of the following did it help you attain?	Pre: What results are you hoping to attain from the Program? Check all that apply. Post: Now that you have finished the program, which of the following did it help you attain?	Pre: What results are you hoping to attain from the Program? Check all that apply. Post: Now that you have finished the program, which of the following did it help you attain?	Pre: What results are you hoping to attain from the Program? Check all that apply. Post: Now that you have finished the program, which of the following did it help you attain?	Pre: What results are you hoping to attain from the Program? Check all that apply. Post: Now that you have finished the program, which of the following did it help you attain?	Pre: What results are you hoping to attain from the Program? Check all that apply. Post: Now that you have finished the program, which of the following did it help you attain?	Pre: What results are you hoping to attain from the Program? Check all that apply. Post: Now that you have finished the program, which of the following did it help you attain?	Pre: What results are you hoping to attain from the Program? Check all that apply. Post: Now that you have finished the program, which of the following did it help you attain?	Pre: What results are you hoping to attain from the Program? Check all that apply. Post: Now that you have finished the program, which of the following did it help you attain?	Pre: What results are you hoping to attain from the Program? Check all that apply. Post: Now that you have finished the program, which of the following did it help you attain?	Pre: What results are you hoping to attain from the Program? Check all that apply. Post: Now that you have finished the program, which of the following did it help you attain?	Pre: What results are you hoping to attain from the Program? Check all that apply. Post: Now that you have finished the program, which of the following did it help you attain?	Pre: What results are you hoping to attain from the Program? Check all that apply. Post: Now that you have finished the program, which of the following did it help you attain?	What career options are you currently interested in? There are 15 options. Please rank up to 8 options, with 1 being the option you are most interested in.	What career options are you currently interested in? There are 15 options. Please rank up to 8 options, with 1 being the option you are most interested in.	What career options are you currently interested in? There are 15 options. Please rank up to 8 options, with 1 being the option you are most interested in.	What career options are you currently interested in? There are 15 options. Please rank up to 8 options, with 1 being the option you are most interested in.	What career options are you currently interested in? There are 15 options. Please rank up to 8 options, with 1 being the option you are most interested in.	What career options are you currently interested in? There are 15 options. Please rank up to 8 options, with 1 being the option you are most interested in.	What career options are you currently interested in? There are 15 options. Please rank up to 8 options, with 1 being the option you are most interested in.	What career options are you currently interested in? There are 15 options. Please rank up to 8 options, with 1 being the option you are most interested in.	What career options are you currently interested in? There are 15 options. Please rank up to 8 options, with 1 being the option you are most interested in.	What career options are you currently interested in? There are 15 options. Please rank up to 8 options, with 1 being the option you are most interested in.	What career options are you currently interested in? There are 15 options. Please rank up to 8 options, with 1 being the option you are most interested in.	What career options are you currently interested in? There are 15 options. Please rank up to 8 options, with 1 being the option you are most interested in.	What career options are you currently interested in? There are 15 options. Please rank up to 8 options, with 1 being the option you are most interested in.	What career options are you currently interested in? There are 15 options. Please rank up to 8 options, with 1 being the option you are most interested in.	What career options are you currently interested in? There are 15 options. Please rank up to 8 options, with 1 being the option you are most interested in.	Knowing that no relationship is perfect, how much improvement would be needed for you to have an ideal relationship with your PI? The further to the right you select, the more improvement is needed.	How strongly do each of the following considerations negatively impact your perceptions about academic professorships?	How strongly do each of the following considerations negatively impact your perceptions about academic professorships?	How strongly do each of the following considerations negatively impact your perceptions about academic professorships?	How strongly do each of the following considerations negatively impact your perceptions about academic professorships?	How strongly do each of the following considerations negatively impact your perceptions about academic professorships?	How strongly do each of the following considerations negatively impact your perceptions about academic professorships?	How strongly do each of the following considerations negatively impact your perceptions about academic professorships?	How strongly do each of the following considerations negatively impact your perceptions about academic professorships?	How strongly do each of the following considerations negatively impact your perceptions about academic professorships?	How strongly do each of the following considerations negatively impact your perceptions about academic professorships?	How strongly do each of the following considerations negatively impact your perceptions about academic professorships?	How strongly do each of the following considerations negatively impact your perceptions about academic professorships?	Please rate your satisfaction with your abilities in the following areas	Please rate your satisfaction with your abilities in the following areas	Please rate your satisfaction with your abilities in the following areas	Please rate your satisfaction with your abilities in the following areas	Please rate your satisfaction with your abilities in the following areas	Please rate your satisfaction with your abilities in the following areas
cohort	pre or post	cohort_name	multiple_choice_1	multiple_choice_2	multiple_choice_3	multiple_choice_4	multiple_choice_5	multiple_choice_6	multiple_choice_7	multiple_choice_8	multiple_choice_9	multiple_choice_10	multiple_choice_11	multiple_choice_12	multiple_choice_13	PI in academia (research-intensive)	PI in academia (teaching & research)	Other research in academia	Research in biotech/pharma/other industry setting	Bench science in government	Teaching-intensive in academia (post-secondary)	Science education for the public	Science education for schools	Healthcare	Science writing or publishing	Science or education policy	Drug approval and production	Science consulting	Other (science-related)	Other (not science-related)	Numerical scale, from 0 to 100	Negative experience as a Ph.D. student	Negative relationship with PI	Working in a collaborative environment	Feeling not as qualified or talented as colleagues	Bad job market	Poor funding environment	Career advancement issues	Monetary compensation	Concerns about excessive work hours	Interest in other careers	Geographic location issues	Family considerations (spouse/partner/children)	Time management	Leadership	Interpersonal relationships	Communication	Potential for growth	Work/life balance
C03	pre-program	pre_C03	Evaluate potential career paths	Build my professional network	Acquire leadership or management skills	Enhance my time management skills	Learn how to have difficult conversations	NA	NA	NA	NA	Increase my self-confidence	Set goals for my career	Take action toward achieving career goals	Ease my transition to independence	3	4	NA	1 (most interested in)	2	NA	NA	NA	6	5	NA	8	NA	NA	NA	0	4	3	0 (not at all)	1	0 (not at all)	2	1	0 (not at all)	2	4	0 (not at all)	2	5	5	8	8	8	6
C03	pre-program	pre_C03	Evaluate potential career paths	Build my professional network	Acquire leadership or management skills	NA	Learn how to have difficult conversations	NA	NA	Overcome external obstacles to my success	NA	Increase my self-confidence	Set goals for my career	Take action toward achieving career goals	Ease my transition to independence	2	1 (most interested in)	6	NA	NA	5	8	NA	NA	7	3	NA	NA	4	NA	30	3	3	2	5 (a lot)	3	5 (a lot)	5 (a lot)	0 (not at all)	5 (a lot)	4	5 (a lot)	5 (a lot)	7	3	5	4	8	5
C03	pre-program	pre_C03	Evaluate potential career paths	Build my professional network	Acquire leadership or management skills	Enhance my time management skills	Learn how to have difficult conversations	Improve my personal relationships	Increase my overall happiness in my job/program	Overcome external obstacles to my success	Overcome limiting character traits (e.g. anxiety, indecisiveness, worry)	Increase my self-confidence	Set goals for my career	Take action toward achieving career goals	Ease my transition to independence	1 (most interested in)	2	NA	4	3	NA	NA	NA	7	NA	NA	5	NA	8	NA	10	0 (not at all)	0 (not at all)	1	0 (not at all)	1	1	1	0 (not at all)	0 (not at all)	1	0 (not at all)	0 (not at all)	9	9	9	9	9	9
C03	pre-program	pre_C03	Evaluate potential career paths	Build my professional network	Acquire leadership or management skills	Enhance my time management skills	Learn how to have difficult conversations	Improve my personal relationships	NA	NA	NA	Increase my self-confidence	Set goals for my career	Take action toward achieving career goals	Ease my transition to independence	2	3	7	4	NA	9	NA	NA	5	NA	6	NA	NA	1 (most interested in)	8	40	0 (not at all)	0 (not at all)	3	2	2	5 (a lot)	1	2	4	5 (a lot)	5 (a lot)	5 (a lot)	8	8	7	8	10 (very satisfied)	9
C03	pre-program	pre_C03	Evaluate potential career paths	Build my professional network	Acquire leadership or management skills	Enhance my time management skills	Learn how to have difficult conversations	NA	NA	NA	NA	Increase my self-confidence	NA	Take action toward achieving career goals	Ease my transition to independence	1 (most interested in)	5	3	2	NA	NA	NA	NA	7	NA	8	4	NA	6	NA	20	3	1	1	0 (not at all)	4	5 (a lot)	1	2	1	1	1	2	3	4	8	5	10 (very satisfied)	9
C03	pre-program	pre_C03	NA	Build my professional network	Acquire leadership or management skills	NA	NA	NA	Increase my overall happiness in my job/program	Overcome external obstacles to my success	Overcome limiting character traits (e.g. anxiety, indecisiveness, worry)	Increase my self-confidence	NA	NA	Ease my transition to independence	1 (most interested in)	2	8	7	3	5	NA	6	4	NA	NA	NA	NA	NA	NA	50	5 (a lot)	5 (a lot)	5 (a lot)	5 (a lot)	5 (a lot)	4	4	0 (not at all)	0 (not at all)	0 (not at all)	0 (not at all)	5 (a lot)	10 (very satisfied)	5	7	6	9	5
C03	pre-program	pre_C03	NA	Build my professional network	Acquire leadership or management skills	Enhance my time management skills	NA	Improve my personal relationships	NA	Overcome external obstacles to my success	NA	Increase my self-confidence	Set goals for my career	NA	Ease my transition to independence	5	1 (most interested in)	8	NA	3	NA	4	NA	6	7	2	NA	NA	NA	NA	20	5 (a lot)	4	4	3	4	5 (a lot)	4	5 (a lot)	4	3	4	5 (a lot)	4	3	3	4	NA	2
C03	pre-program	pre_C03	NA	Build my professional network	Acquire leadership or management skills	Enhance my time management skills	Learn how to have difficult conversations	Improve my personal relationships	NA	Overcome external obstacles to my success	Overcome limiting character traits (e.g. anxiety, indecisiveness, worry)	Increase my self-confidence	NA	Take action toward achieving career goals	Ease my transition to independence	2	1 (most interested in)	3	6	4	5	NA	NA	NA	8	7	NA	NA	NA	NA	70	0 (not at all)	0 (not at all)	0 (not at all)	0 (not at all)	2	3	1	1	2	0 (not at all)	1	4	5	6	6	5	8	5
C03	pre-program	pre_C03	Evaluate potential career paths	Build my professional network	Acquire leadership or management skills	NA	NA	NA	Increase my overall happiness in my job/program	Overcome external obstacles to my success	NA	Increase my self-confidence	Set goals for my career	Take action toward achieving career goals	Ease my transition to independence	5	4	3	NA	1 (most interested in)	8	NA	NA	2	7	6	NA	NA	NA	NA	0	4	4	3	2	4	4	2	4	4	3	1	1	5	5	6	4	9	3
C03	pre-program	pre_C03	NA	NA	Acquire leadership or management skills	NA	Learn how to have difficult conversations	Improve my personal relationships	NA	NA	Overcome limiting character traits (e.g. anxiety, indecisiveness, worry)	Increase my self-confidence	Set goals for my career	Take action toward achieving career goals	NA	1 (most interested in)	3	2	4	NA	NA	7	NA	6	8	NA	NA	5	NA	NA	0	0 (not at all)	0 (not at all)	1	2	4	5 (a lot)	0 (not at all)	1	5 (a lot)	1	5 (a lot)	5 (a lot)	8	2	6	6	9	6
C04	pre-program	pre_C04	Evaluate potential career paths	Build my professional network	Acquire leadership or management skills	Enhance my time management skills	Learn how to have difficult conversations	NA	NA	NA	NA	Increase my self-confidence	Set goals for my career	Take action toward achieving career goals	Ease my transition to independence	1 (most interested in)	2	4	3	5	NA	NA	NA	NA	8	NA	6	7	NA	NA	10	2	0 (not at all)	0 (not at all)	2	3	4	2	1	1	0 (not at all)	1	4	7	8	8	8	9	6
C04	pre-program	pre_C04	NA	NA	Acquire leadership or management skills	Enhance my time management skills	Learn how to have difficult conversations	NA	NA	NA	Overcome limiting character traits (e.g. anxiety, indecisiveness, worry)	Increase my self-confidence	Set goals for my career	Take action toward achieving career goals	Ease my transition to independence	1 (most interested in)	2	4	NA	5	3	NA	NA	6	NA	NA	NA	NA	NA	NA	20	0 (not at all)	0 (not at all)	0 (not at all)	3	5 (a lot)	5 (a lot)	3	3	5 (a lot)	0 (not at all)	4	2	3	6	7	3	10 (very satisfied)	9
C04	pre-program	pre_C04	NA	Build my professional network	NA	Enhance my time management skills	Learn how to have difficult conversations	Improve my personal relationships	NA	NA	Overcome limiting character traits (e.g. anxiety, indecisiveness, worry)	Increase my self-confidence	NA	Take action toward achieving career goals	Ease my transition to independence	1 (most interested in)	2	3	6	4	5	NA	NA	NA	NA	NA	NA	7	NA	NA	5	1	NA	0 (not at all)	3	3	4	2	2	1	2	0 (not at all)	1	5	6	3	7	9	6
C04	pre-program	pre_C04	Evaluate potential career paths	Build my professional network	Acquire leadership or management skills	Enhance my time management skills	Learn how to have difficult conversations	Improve my personal relationships	Increase my overall happiness in my job/program	Overcome external obstacles to my success	Overcome limiting character traits (e.g. anxiety, indecisiveness, worry)	Increase my self-confidence	Set goals for my career	Take action toward achieving career goals	Ease my transition to independence	7	1 (most interested in)	2	4	6	3	5	NA	NA	8	NA	NA	NA	NA	NA	40	2	1	1	5 (a lot)	5 (a lot)	5 (a lot)	4	0 (not at all)	5 (a lot)	3	3	3	3	8	10 (very satisfied)	9	5	5
C04	pre-program	pre_C04	Evaluate potential career paths	Build my professional network	Acquire leadership or management skills	Enhance my time management skills	Learn how to have difficult conversations	Improve my personal relationships	Increase my overall happiness in my job/program	Overcome external obstacles to my success	Overcome limiting character traits (e.g. anxiety, indecisiveness, worry)	Increase my self-confidence	Set goals for my career	Take action toward achieving career goals	Ease my transition to independence	1 (most interested in)	2	3	NA	NA	4	6	5	NA	7	8	NA	NA	NA	NA	40	1	3	1	4	2	3	4	2	3	0 (not at all)	2	3	3	5	7	5	8	3
C04	pre-program	pre_C04	Evaluate potential career paths	Build my professional network	Acquire leadership or management skills	NA	NA	NA	NA	NA	NA	Increase my self-confidence	Set goals for my career	Take action toward achieving career goals	NA	1 (most interested in)	3	NA	NA	NA	NA	NA	NA	4	NA	NA	NA	NA	2	NA	45	0 (not at all)	0 (not at all)	1	2	1	2	0 (not at all)	4	4	2	3	4	3	5	8	7	7	4
C04	pre-program	pre_C04	Evaluate potential career paths	Build my professional network	Acquire leadership or management skills	Enhance my time management skills	Learn how to have difficult conversations	Improve my personal relationships	Increase my overall happiness in my job/program	Overcome external obstacles to my success	Overcome limiting character traits (e.g. anxiety, indecisiveness, worry)	Increase my self-confidence	Set goals for my career	Take action toward achieving career goals	Ease my transition to independence	3	1 (most interested in)	6	7	NA	5	8	NA	2	NA	NA	4	NA	NA	NA	50	1	5 (a lot)	0 (not at all)	2	1	3	3	2	1	1	1	1	3	4	7	7	10 (very satisfied)	3
C04	pre-program	pre_C04	NA	Build my professional network	Acquire leadership or management skills	Enhance my time management skills	Learn how to have difficult conversations	Improve my personal relationships	NA	NA	Overcome limiting character traits (e.g. anxiety, indecisiveness, worry)	Increase my self-confidence	Set goals for my career	NA	Ease my transition to independence	3	1 (most interested in)	6	5	NA	2	NA	8	NA	7	NA	NA	4	NA	NA	32	3	0 (not at all)	0 (not at all)	5 (a lot)	5 (a lot)	5 (a lot)	4	NA	5 (a lot)	2	3	2	6	2	7	7	5	3
C04	pre-program	pre_C04	Evaluate potential career paths	Build my professional network	Acquire leadership or management skills	NA	NA	NA	NA	Overcome external obstacles to my success	Overcome limiting character traits (e.g. anxiety, indecisiveness, worry)	Increase my self-confidence	Set goals for my career	Take action toward achieving career goals	Ease my transition to independence	1 (most interested in)	6	5	4	NA	NA	7	NA	NA	NA	3	NA	2	NA	8	5	2	0 (not at all)	0 (not at all)	1	4	4	3	1	3	4	2	0 (not at all)	8	5	7	5	10 (very satisfied)	7
C04	pre-program	pre_C04	Evaluate potential career paths	Build my professional network	NA	Enhance my time management skills	Learn how to have difficult conversations	NA	Increase my overall happiness in my job/program	Overcome external obstacles to my success	Overcome limiting character traits (e.g. anxiety, indecisiveness, worry)	Increase my self-confidence	Set goals for my career	Take action toward achieving career goals	Ease my transition to independence	3	1 (most interested in)	4	8	NA	2	NA	NA	NA	NA	5	NA	6	7	NA	70	3	1	0 (not at all)	5 (a lot)	4	5 (a lot)	4	4	3	2	5 (a lot)	5 (a lot)	3	6	9	5	10 (very satisfied)	3
C05	pre-program	pre_C05	Evaluate potential career paths	Build my professional network	Acquire leadership or management skills	Enhance my time management skills	Learn how to have difficult conversations	Improve my personal relationships	Increase my overall happiness in my job/program	Overcome external obstacles to my success	Overcome limiting character traits (e.g. anxiety, indecisiveness, worry)	Increase my self-confidence	NA	NA	Ease my transition to independence	1 (most interested in)	4	5	2	3	6	NA	NA	NA	7	NA	8	NA	NA	NA	41	2	2	0 (not at all)	5 (a lot)	4	4	2	2	5 (a lot)	3	0 (not at all)	5 (a lot)	2	6	4	7	10 (very satisfied)	4
C05	pre-program	pre_C05	NA	Build my professional network	Acquire leadership or management skills	Enhance my time management skills	Learn how to have difficult conversations	NA	Increase my overall happiness in my job/program	NA	Overcome limiting character traits (e.g. anxiety, indecisiveness, worry)	Increase my self-confidence	NA	Take action toward achieving career goals	Ease my transition to independence	1 (most interested in)	2	3	4	5	NA	7	NA	NA	6	NA	NA	NA	NA	NA	25	5 (a lot)	5 (a lot)	0 (not at all)	4	4	5 (a lot)	4	2	4	4	4	5 (a lot)	4	6	9	6	9	4
C05	pre-program	pre_C05	NA	Build my professional network	Acquire leadership or management skills	Enhance my time management skills	Learn how to have difficult conversations	Improve my personal relationships	Increase my overall happiness in my job/program	NA	NA	Increase my self-confidence	Set goals for my career	Take action toward achieving career goals	Ease my transition to independence	2	1 (most interested in)	NA	NA	3	4	6	5	NA	8	NA	NA	7	NA	NA	15	5 (a lot)	0 (not at all)	0 (not at all)	5 (a lot)	2	3	2	0 (not at all)	3	2	3	3	4	7	7	5	10 (very satisfied)	5
C05	pre-program	pre_C05	Evaluate potential career paths	Build my professional network	Acquire leadership or management skills	Enhance my time management skills	Learn how to have difficult conversations	Improve my personal relationships	Increase my overall happiness in my job/program	Overcome external obstacles to my success	Overcome limiting character traits (e.g. anxiety, indecisiveness, worry)	Increase my self-confidence	Set goals for my career	Take action toward achieving career goals	Ease my transition to independence	1 (most interested in)	4	NA	2	5	NA	6	NA	NA	NA	8	3	7	NA	NA	20	0 (not at all)	0 (not at all)	0 (not at all)	1	5 (a lot)	5 (a lot)	0 (not at all)	1	2	NA	5 (a lot)	5 (a lot)	8	8	7	8	10 (very satisfied)	7
C05	pre-program	pre_C05	NA	Build my professional network	Acquire leadership or management skills	NA	NA	NA	NA	NA	Overcome limiting character traits (e.g. anxiety, indecisiveness, worry)	Increase my self-confidence	Set goals for my career	Take action toward achieving career goals	Ease my transition to independence	1 (most interested in)	6	NA	2	4	7	8	NA	NA	NA	NA	5	3	NA	NA	10	0 (not at all)	1	0 (not at all)	3	4	5 (a lot)	0 (not at all)	3	2	5 (a lot)	0 (not at all)	1	6	3	8	7	10 (very satisfied)	5
C05	pre-program	pre_C05	NA	NA	NA	NA	Learn how to have difficult conversations	NA	NA	NA	NA	NA	Set goals for my career	NA	Ease my transition to independence	1 (most interested in)	2	3	8	NA	4	7	6	NA	NA	NA	NA	5	NA	NA	10	0 (not at all)	0 (not at all)	1	0 (not at all)	1	4	2	3	3	0 (not at all)	5 (a lot)	5 (a lot)	8	8	8	7	10 (very satisfied)	6
C05	pre-program	pre_C05	Evaluate potential career paths	Build my professional network	Acquire leadership or management skills	Enhance my time management skills	Learn how to have difficult conversations	Improve my personal relationships	NA	Overcome external obstacles to my success	Overcome limiting character traits (e.g. anxiety, indecisiveness, worry)	Increase my self-confidence	Set goals for my career	Take action toward achieving career goals	Ease my transition to independence	1 (most interested in)	2	NA	5	NA	NA	6	NA	NA	4	NA	7	3	8	NA	15	1	0 (not at all)	0 (not at all)	5 (a lot)	5 (a lot)	5 (a lot)	3	1	4	0 (not at all)	5 (a lot)	4	5	4	7	7	9	6
C05	pre-program	pre_C05	NA	Build my professional network	Acquire leadership or management skills	NA	Learn how to have difficult conversations	Improve my personal relationships	Increase my overall happiness in my job/program	NA	Overcome limiting character traits (e.g. anxiety, indecisiveness, worry)	Increase my self-confidence	Set goals for my career	Take action toward achieving career goals	Ease my transition to independence	1 (most interested in)	2	3	4	NA	NA	NA	NA	NA	NA	NA	NA	NA	NA	NA	80	4	2	0 (not at all)	4	3	5 (a lot)	2	3	2	0 (not at all)	0 (not at all)	5 (a lot)	8	6	4	3	7	5
C05	pre-program	pre_C05	Evaluate potential career paths	Build my professional network	Acquire leadership or management skills	NA	NA	NA	NA	Overcome external obstacles to my success	NA	NA	NA	Take action toward achieving career goals	Ease my transition to independence	2	1 (most interested in)	NA	3	NA	NA	NA	NA	5	7	6	NA	4	8	NA	20	0 (not at all)	0 (not at all)	0 (not at all)	1	1	1	1	1	0 (not at all)	2	4	4	9	7	8	7	9	6
C05	pre-program	pre_C05	Evaluate potential career paths	Build my professional network	Acquire leadership or management skills	Enhance my time management skills	NA	NA	NA	NA	NA	Increase my self-confidence	Set goals for my career	Take action toward achieving career goals	NA	2	5	NA	1 (most interested in)	NA	NA	6	NA	3	NA	NA	4	7	8	NA	60	3	1	4	3	2	5 (a lot)	2	4	3	4	3	3	4	5	5	6	10 (very satisfied)	6
C05	pre-program	pre_C05	Evaluate potential career paths	Build my professional network	NA	NA	Learn how to have difficult conversations	Improve my personal relationships	NA	NA	Overcome limiting character traits (e.g. anxiety, indecisiveness, worry)	Increase my self-confidence	NA	Take action toward achieving career goals	NA	NA	NA	1 (most interested in)	NA	NA	4	NA	NA	NA	2	3	NA	NA	5	NA	12	3	1	2	3	1	3	3	2	2	5 (a lot)	4	4	9	4	4	7	7	9
C05	pre-program	pre_C05	Evaluate potential career paths	Build my professional network	Acquire leadership or management skills	Enhance my time management skills	NA	Improve my personal relationships	Increase my overall happiness in my job/program	Overcome external obstacles to my success	NA	NA	Set goals for my career	Take action toward achieving career goals	Ease my transition to independence	2	NA	3	4	NA	NA	NA	NA	NA	5	6	NA	7	1 (most interested in)	NA	40	5 (a lot)	4	3	4	4	3	3	5 (a lot)	5 (a lot)	5 (a lot)	5 (a lot)	1	7	6	6	4	5	6
C06	pre-program	pre_C06	Evaluate potential career paths	Build my professional network	Acquire leadership or management skills	Enhance my time management skills	Learn how to have difficult conversations	Improve my personal relationships	Increase my overall happiness in my job/program	Overcome external obstacles to my success	Overcome limiting character traits (e.g. anxiety, indecisiveness, worry)	Increase my self-confidence	Set goals for my career	Take action toward achieving career goals	Ease my transition to independence	NA	2	3	NA	5	NA	NA	NA	1 (most interested in)	NA	NA	NA	NA	NA	NA	37	3	0 (not at all)	2	4	4	4	3	4	4	5 (a lot)	2	1	5	7	6	7	7	5
C06	pre-program	pre_C06	Evaluate potential career paths	Build my professional network	NA	Enhance my time management skills	NA	NA	NA	NA	Overcome limiting character traits (e.g. anxiety, indecisiveness, worry)	Increase my self-confidence	Set goals for my career	NA	NA	NA	3	6	2	4	7	NA	NA	NA	NA	8	5	1 (most interested in)	NA	NA	22	2	1	2	5 (a lot)	5 (a lot)	4	3	4	5 (a lot)	5 (a lot)	4	4	7	5	7	5	7	7
C06	pre-program	pre_C06	Evaluate potential career paths	Build my professional network	Acquire leadership or management skills	Enhance my time management skills	Learn how to have difficult conversations	Improve my personal relationships	Increase my overall happiness in my job/program	Overcome external obstacles to my success	Overcome limiting character traits (e.g. anxiety, indecisiveness, worry)	Increase my self-confidence	Set goals for my career	Take action toward achieving career goals	Ease my transition to independence	NA	7	6	1 (most interested in)	8	NA	NA	NA	NA	NA	NA	NA	3	NA	NA	75	NA	NA	NA	5 (a lot)	NA	NA	5 (a lot)	NA	NA	NA	NA	NA	2	2	2	2	10 (very satisfied)	7
C06	pre-program	pre_C06	Evaluate potential career paths	Build my professional network	Acquire leadership or management skills	Enhance my time management skills	NA	NA	NA	NA	Overcome limiting character traits (e.g. anxiety, indecisiveness, worry)	NA	Set goals for my career	Take action toward achieving career goals	Ease my transition to independence	1 (most interested in)	2	NA	3	4	NA	NA	NA	NA	5	NA	NA	6	NA	NA	30	0 (not at all)	0 (not at all)	0 (not at all)	4	4	5 (a lot)	1	0 (not at all)	4	1	3	3	5	4	9	9	7	6
C06	pre-program	pre_C06	Evaluate potential career paths	Build my professional network	Acquire leadership or management skills	NA	Learn how to have difficult conversations	Improve my personal relationships	Increase my overall happiness in my job/program	NA	NA	Increase my self-confidence	Set goals for my career	Take action toward achieving career goals	NA	NA	NA	NA	NA	7	8	1 (most interested in)	2	3	NA	4	6	5	NA	NA	50	5 (a lot)	0 (not at all)	3	5 (a lot)	3	4	4	2	2	5 (a lot)	0 (not at all)	0 (not at all)	6	8	5	7	9	7
C06	pre-program	pre_C06	Evaluate potential career paths	NA	Acquire leadership or management skills	Enhance my time management skills	NA	NA	Increase my overall happiness in my job/program	NA	Overcome limiting character traits (e.g. anxiety, indecisiveness, worry)	Increase my self-confidence	Set goals for my career	Take action toward achieving career goals	Ease my transition to independence	1 (most interested in)	3	4	5	NA	NA	NA	NA	NA	2	NA	NA	NA	NA	NA	40	5 (a lot)	5 (a lot)	4	5 (a lot)	3	5 (a lot)	3	3	5 (a lot)	3	4	2	2	5	10 (very satisfied)	9	10 (very satisfied)	5
C06	pre-program	pre_C06	Evaluate potential career paths	Build my professional network	Acquire leadership or management skills	NA	Learn how to have difficult conversations	Improve my personal relationships	NA	NA	NA	NA	Set goals for my career	Take action toward achieving career goals	NA	7	NA	6	1 (most interested in)	NA	8	NA	NA	4	NA	NA	2	3	5	NA	25	1	0 (not at all)	5 (a lot)	4	5 (a lot)	5 (a lot)	5 (a lot)	5 (a lot)	5 (a lot)	5 (a lot)	5 (a lot)	5 (a lot)	6	5	8	8	7	8
C06	pre-program	pre_C06	Evaluate potential career paths	Build my professional network	Acquire leadership or management skills	Enhance my time management skills	Learn how to have difficult conversations	Improve my personal relationships	Increase my overall happiness in my job/program	Overcome external obstacles to my success	Overcome limiting character traits (e.g. anxiety, indecisiveness, worry)	Increase my self-confidence	Set goals for my career	Take action toward achieving career goals	Ease my transition to independence	NA	NA	NA	1 (most interested in)	NA	NA	NA	NA	NA	NA	NA	2	3	NA	NA	20	0 (not at all)	1	0 (not at all)	0 (not at all)	5 (a lot)	5 (a lot)	5 (a lot)	5 (a lot)	5 (a lot)	2	0 (not at all)	0 (not at all)	5	8	7	6	10 (very satisfied)	7
C06	pre-program	pre_C06	Evaluate potential career paths	Build my professional network	Acquire leadership or management skills	NA	Learn how to have difficult conversations	NA	NA	NA	Overcome limiting character traits (e.g. anxiety, indecisiveness, worry)	Increase my self-confidence	NA	Take action toward achieving career goals	NA	7	3	NA	1 (most interested in)	NA	NA	6	NA	5	4	NA	2	8	NA	NA	65	NA	NA	NA	4	NA	5 (a lot)	NA	0 (not at all)	NA	2	1	3	8	2	8	5	NA	2
C06	pre-program	pre_C06	NA	Build my professional network	NA	Enhance my time management skills	NA	NA	NA	NA	NA	Increase my self-confidence	NA	NA	Ease my transition to independence	1 (most interested in)	2	3	4	NA	NA	NA	NA	NA	NA	NA	NA	NA	NA	NA	25	0 (not at all)	0 (not at all)	0 (not at all)	4	1	3	3	1	4	1	0 (not at all)	2	7	5	7	5	8	6
C06	pre-program	pre_C06	Evaluate potential career paths	Build my professional network	Acquire leadership or management skills	NA	Learn how to have difficult conversations	NA	NA	NA	Overcome limiting character traits (e.g. anxiety, indecisiveness, worry)	Increase my self-confidence	Set goals for my career	NA	Ease my transition to independence	1 (most interested in)	4	8	2	NA	NA	NA	NA	7	6	NA	NA	3	5	NA	25	4	3	1	3	5 (a lot)	5 (a lot)	5 (a lot)	3	5 (a lot)	4	4	3	8	6	8	6	10 (very satisfied)	6
C07	pre-program	pre_C07	Evaluate potential career paths	Build my professional network	Acquire leadership or management skills	Enhance my time management skills	Learn how to have difficult conversations	Improve my personal relationships	Increase my overall happiness in my job/program	Overcome external obstacles to my success	Overcome limiting character traits (e.g. anxiety, indecisiveness, worry)	Increase my self-confidence	Set goals for my career	Take action toward achieving career goals	Ease my transition to independence	1 (most interested in)	1 (most interested in)	4	8	8	6	NA	NA	NA	5	7	NA	NA	NA	NA	10	0 (not at all)	0 (not at all)	0 (not at all)	4	5 (a lot)	4	4	4	4	0 (not at all)	5 (a lot)	5 (a lot)	5	9	9	6	3	2
C07	pre-program	pre_C07	Evaluate potential career paths	Build my professional network	Acquire leadership or management skills	NA	NA	NA	NA	NA	NA	NA	Set goals for my career	Take action toward achieving career goals	NA	1 (most interested in)	2	NA	4	3	NA	NA	NA	NA	NA	NA	NA	NA	NA	NA	0	0 (not at all)	0 (not at all)	0 (not at all)	2	5 (a lot)	4	0 (not at all)	3	5 (a lot)	0 (not at all)	5 (a lot)	4	7	7	5	7	7	7
C07	pre-program	pre_C07	Evaluate potential career paths	Build my professional network	Acquire leadership or management skills	Enhance my time management skills	Learn how to have difficult conversations	Improve my personal relationships	Increase my overall happiness in my job/program	Overcome external obstacles to my success	Overcome limiting character traits (e.g. anxiety, indecisiveness, worry)	Increase my self-confidence	Set goals for my career	Take action toward achieving career goals	Ease my transition to independence	NA	1 (most interested in)	NA	NA	NA	4	7	NA	5	NA	6	3	8	NA	NA	30	1	1	0 (not at all)	0 (not at all)	1	1	3	1	0 (not at all)	5 (a lot)	1	2	7	7	7	4	10 (very satisfied)	8
C07	pre-program	pre_C07	Evaluate potential career paths	Build my professional network	Acquire leadership or management skills	Enhance my time management skills	Learn how to have difficult conversations	NA	NA	Overcome external obstacles to my success	Overcome limiting character traits (e.g. anxiety, indecisiveness, worry)	Increase my self-confidence	Set goals for my career	Take action toward achieving career goals	Ease my transition to independence	1 (most interested in)	2	4	3	NA	6	8	NA	NA	5	NA	NA	7	NA	NA	30	1	2	1	5 (a lot)	2	3	3	3	3	4	4	0 (not at all)	3	4	4	5	9	3
C07	pre-program	pre_C07	NA	Build my professional network	Acquire leadership or management skills	NA	Learn how to have difficult conversations	Improve my personal relationships	NA	Overcome external obstacles to my success	NA	NA	NA	Take action toward achieving career goals	Ease my transition to independence	1 (most interested in)	2	4	3	NA	NA	NA	NA	NA	NA	NA	5	6	NA	NA	20	0 (not at all)	1	3	1	1	5 (a lot)	4	2	1	3	1	2	9	5	3	4	7	6
C07	pre-program	pre_C07	NA	Build my professional network	Acquire leadership or management skills	NA	Learn how to have difficult conversations	Improve my personal relationships	Increase my overall happiness in my job/program	Overcome external obstacles to my success	Overcome limiting character traits (e.g. anxiety, indecisiveness, worry)	Increase my self-confidence	Set goals for my career	Take action toward achieving career goals	Ease my transition to independence	1 (most interested in)	2	3	4	6	5	8	NA	NA	NA	7	NA	NA	NA	NA	30	0 (not at all)	3	0 (not at all)	5 (a lot)	4	4	4	3	2	0 (not at all)	4	4	7	5	4	6	9	6
C07	pre-program	pre_C07	Evaluate potential career paths	Build my professional network	Acquire leadership or management skills	Enhance my time management skills	Learn how to have difficult conversations	Improve my personal relationships	Increase my overall happiness in my job/program	Overcome external obstacles to my success	Overcome limiting character traits (e.g. anxiety, indecisiveness, worry)	Increase my self-confidence	Set goals for my career	Take action toward achieving career goals	Ease my transition to independence	NA	NA	NA	1 (most interested in)	3	NA	8	NA	7	NA	6	2	4	5	NA	25	4	2	1	4	2	4	3	3	5 (a lot)	5 (a lot)	2	4	8	6	8	7	10 (very satisfied)	9
C07	pre-program	pre_C07	Evaluate potential career paths	Build my professional network	Acquire leadership or management skills	Enhance my time management skills	Learn how to have difficult conversations	Improve my personal relationships	Increase my overall happiness in my job/program	Overcome external obstacles to my success	NA	NA	Set goals for my career	Take action toward achieving career goals	NA	3	4	NA	1 (most interested in)	NA	NA	7	8	NA	NA	NA	NA	2	NA	NA	70	0 (not at all)	4	0 (not at all)	2	5 (a lot)	4	5 (a lot)	3	0 (not at all)	4	1	2	5	6	7	7	6	6
C07	pre-program	pre_C07	Evaluate potential career paths	Build my professional network	Acquire leadership or management skills	Enhance my time management skills	Learn how to have difficult conversations	Improve my personal relationships	NA	Overcome external obstacles to my success	Overcome limiting character traits (e.g. anxiety, indecisiveness, worry)	Increase my self-confidence	Set goals for my career	Take action toward achieving career goals	Ease my transition to independence	1 (most interested in)	2	3	NA	4	NA	NA	NA	6	5	NA	NA	NA	7	8	10	5 (a lot)	0 (not at all)	0 (not at all)	5 (a lot)	0 (not at all)	5 (a lot)	5 (a lot)	0 (not at all)	0 (not at all)	0 (not at all)	0 (not at all)	0 (not at all)	8	8	8	7	10 (very satisfied)	7
C07	pre-program	pre_C07	Evaluate potential career paths	NA	NA	Enhance my time management skills	Learn how to have difficult conversations	NA	NA	NA	Overcome limiting character traits (e.g. anxiety, indecisiveness, worry)	Increase my self-confidence	Set goals for my career	Take action toward achieving career goals	Ease my transition to independence	NA	NA	4	1 (most interested in)	2	NA	NA	NA	NA	NA	NA	3	NA	NA	NA	30	0 (not at all)	0 (not at all)	0 (not at all)	5 (a lot)	5 (a lot)	3	1	NA	5 (a lot)	4	0 (not at all)	2	1 (very dissatisfied)	5	7	5	8	6
C07	pre-program	pre_C07	Evaluate potential career paths	Build my professional network	Acquire leadership or management skills	Enhance my time management skills	Learn how to have difficult conversations	Improve my personal relationships	NA	Overcome external obstacles to my success	Overcome limiting character traits (e.g. anxiety, indecisiveness, worry)	Increase my self-confidence	Set goals for my career	Take action toward achieving career goals	Ease my transition to independence	2	1 (most interested in)	NA	7	NA	NA	4	6	NA	3	5	8	NA	NA	NA	20	4	3	3	5 (a lot)	3	5 (a lot)	5 (a lot)	5 (a lot)	5 (a lot)	3	4	5 (a lot)	6	6	7	6	8	9
C07	pre-program	pre_C07	NA	Build my professional network	Acquire leadership or management skills	NA	Learn how to have difficult conversations	Improve my personal relationships	NA	Overcome external obstacles to my success	Overcome limiting character traits (e.g. anxiety, indecisiveness, worry)	Increase my self-confidence	NA	Take action toward achieving career goals	Ease my transition to independence	1 (most interested in)	3	2	5	4	6	NA	NA	NA	7	NA	NA	8	NA	NA	20	0 (not at all)	0 (not at all)	0 (not at all)	3	2	4	4	3	2	2	5 (a lot)	3	10 (very satisfied)	6	7	4	10 (very satisfied)	8
C08	pre-program	pre_C08	NA	Build my professional network	Acquire leadership or management skills	Enhance my time management skills	Learn how to have difficult conversations	Improve my personal relationships	NA	NA	Overcome limiting character traits (e.g. anxiety, indecisiveness, worry)	Increase my self-confidence	Set goals for my career	Take action toward achieving career goals	Ease my transition to independence	1 (most interested in)	2	3	4	5	6	7	NA	NA	NA	8	NA	NA	NA	NA	10	0 (not at all)	0 (not at all)	0 (not at all)	2	2	3	3	1	3	1	1	3	8	6	6	6	10 (very satisfied)	7
C08	pre-program	pre_C08	NA	Build my professional network	Acquire leadership or management skills	Enhance my time management skills	NA	NA	NA	Overcome external obstacles to my success	Overcome limiting character traits (e.g. anxiety, indecisiveness, worry)	Increase my self-confidence	Set goals for my career	Take action toward achieving career goals	Ease my transition to independence	NA	NA	NA	1 (most interested in)	2	NA	NA	NA	NA	NA	NA	4	5	3	NA	20	0 (not at all)	0 (not at all)	3	0 (not at all)	4	4	3	3	1	5 (a lot)	0 (not at all)	0 (not at all)	8	3	7	8	9	NA
C08	pre-program	pre_C08	Evaluate potential career paths	Build my professional network	Acquire leadership or management skills	Enhance my time management skills	Learn how to have difficult conversations	Improve my personal relationships	Increase my overall happiness in my job/program	Overcome external obstacles to my success	Overcome limiting character traits (e.g. anxiety, indecisiveness, worry)	Increase my self-confidence	Set goals for my career	Take action toward achieving career goals	Ease my transition to independence	1 (most interested in)	5	4	2	3	NA	NA	NA	NA	NA	NA	7	6	8	NA	15	0 (not at all)	0 (not at all)	1	3	5 (a lot)	5 (a lot)	1	1	4	1	0 (not at all)	1	3	3	7	4	6	4
C08	pre-program	pre_C08	NA	NA	Acquire leadership or management skills	Enhance my time management skills	NA	NA	NA	NA	Overcome limiting character traits (e.g. anxiety, indecisiveness, worry)	Increase my self-confidence	Set goals for my career	NA	Ease my transition to independence	6	NA	NA	2	NA	NA	NA	NA	NA	NA	NA	NA	NA	NA	NA	30	2	1	0 (not at all)	3	4	4	2	1	3	1	4	5 (a lot)	3	3	6	5	5	6
C08	pre-program	pre_C08	Evaluate potential career paths	Build my professional network	Acquire leadership or management skills	NA	NA	NA	NA	Overcome external obstacles to my success	Overcome limiting character traits (e.g. anxiety, indecisiveness, worry)	NA	NA	Take action toward achieving career goals	NA	NA	NA	NA	NA	1 (most interested in)	NA	NA	NA	NA	3	2	NA	NA	4	NA	25	0 (not at all)	0 (not at all)	5 (a lot)	5 (a lot)	5 (a lot)	5 (a lot)	0 (not at all)	5 (a lot)	2	5 (a lot)	0 (not at all)	4	5	3	6	4	4	6
C08	pre-program	pre_C08	Evaluate potential career paths	Build my professional network	Acquire leadership or management skills	Enhance my time management skills	Learn how to have difficult conversations	Improve my personal relationships	NA	NA	NA	Increase my self-confidence	NA	NA	Ease my transition to independence	1 (most interested in)	2	NA	3	NA	NA	NA	NA	NA	5	NA	4	NA	NA	NA	60	0 (not at all)	0 (not at all)	0 (not at all)	3	4	2	4	1	1	2	2	2	7	4	8	6	9	7
C08	pre-program	pre_C08	Evaluate potential career paths	Build my professional network	Acquire leadership or management skills	Enhance my time management skills	Learn how to have difficult conversations	NA	NA	NA	Overcome limiting character traits (e.g. anxiety, indecisiveness, worry)	Increase my self-confidence	Set goals for my career	Take action toward achieving career goals	Ease my transition to independence	4	3	NA	1 (most interested in)	2	5	6	7	NA	NA	NA	NA	8	NA	NA	21	4	2	0 (not at all)	5 (a lot)	4	5 (a lot)	4	2	0 (not at all)	3	2	3	5	7	5	3	9	6
C08	pre-program	pre_C08	Evaluate potential career paths	Build my professional network	Acquire leadership or management skills	Enhance my time management skills	Learn how to have difficult conversations	Improve my personal relationships	Increase my overall happiness in my job/program	NA	Overcome limiting character traits (e.g. anxiety, indecisiveness, worry)	Increase my self-confidence	NA	Take action toward achieving career goals	Ease my transition to independence	1 (most interested in)	NA	2	4	3	NA	NA	NA	NA	NA	NA	NA	NA	NA	NA	84	0 (not at all)	1	0 (not at all)	3	3	0 (not at all)	5 (a lot)	0 (not at all)	5 (a lot)	0 (not at all)	4	4	3	5	9	4	8	2
C08	pre-program	pre_C08	Evaluate potential career paths	Build my professional network	Acquire leadership or management skills	Enhance my time management skills	Learn how to have difficult conversations	NA	Increase my overall happiness in my job/program	Overcome external obstacles to my success	NA	Increase my self-confidence	Set goals for my career	Take action toward achieving career goals	Ease my transition to independence	1 (most interested in)	NA	8	2	3	NA	NA	NA	7	NA	6	5	4	NA	NA	40	4	5 (a lot)	5 (a lot)	5 (a lot)	5 (a lot)	5 (a lot)	5 (a lot)	4	5 (a lot)	4	5 (a lot)	5 (a lot)	7	6	8	6	7	6
C08	pre-program	pre_C08	Evaluate potential career paths	NA	Acquire leadership or management skills	Enhance my time management skills	Learn how to have difficult conversations	Improve my personal relationships	NA	NA	NA	Increase my self-confidence	Set goals for my career	Take action toward achieving career goals	NA	NA	NA	1 (most interested in)	2	3	6	NA	7	8	4	NA	NA	5	NA	NA	20	1	5 (a lot)	4	3	4	5 (a lot)	4	4	1	5 (a lot)	5 (a lot)	5 (a lot)	8	8	8	9	8	8
C08	pre-program	pre_C08	Evaluate potential career paths	Build my professional network	Acquire leadership or management skills	NA	Learn how to have difficult conversations	NA	NA	NA	Overcome limiting character traits (e.g. anxiety, indecisiveness, worry)	Increase my self-confidence	Set goals for my career	NA	Ease my transition to independence	NA	8	NA	2	NA	NA	4	NA	3	NA	6	7	5	1 (most interested in)	NA	10	1	1	3	1	1	5 (a lot)	0 (not at all)	3	3	4	3	3	9	7	8	7	9	2
C08	pre-program	pre_C08	NA	Build my professional network	Acquire leadership or management skills	Enhance my time management skills	NA	Improve my personal relationships	NA	NA	Overcome limiting character traits (e.g. anxiety, indecisiveness, worry)	Increase my self-confidence	Set goals for my career	Take action toward achieving career goals	Ease my transition to independence	1 (most interested in)	2	NA	5	6	NA	7	NA	NA	3	NA	NA	4	NA	NA	21	2	4	5 (a lot)	5 (a lot)	3	5 (a lot)	4	5 (a lot)	3	1	4	3	4	5	4	6	7	4
C09	pre-program	pre_C09	Evaluate potential career paths	Build my professional network	Acquire leadership or management skills	Enhance my time management skills	Learn how to have difficult conversations	Improve my personal relationships	NA	Overcome external obstacles to my success	Overcome limiting character traits (e.g. anxiety, indecisiveness, worry)	Increase my self-confidence	NA	Take action toward achieving career goals	NA	NA	1 (most interested in)	NA	3	2	8	4	NA	NA	NA	5	7	6	NA	NA	30	2	1	0 (not at all)	2	2	3	3	1	2	1	0 (not at all)	2	6	4	7	6	10 (very satisfied)	6
C09	pre-program	pre_C09	NA	Build my professional network	Acquire leadership or management skills	Enhance my time management skills	Learn how to have difficult conversations	NA	Increase my overall happiness in my job/program	Overcome external obstacles to my success	Overcome limiting character traits (e.g. anxiety, indecisiveness, worry)	Increase my self-confidence	NA	Take action toward achieving career goals	NA	NA	3	NA	NA	NA	2	4	NA	1 (most interested in)	7	5	NA	NA	8	6	40	0 (not at all)	0 (not at all)	2	3	4	3	4	3	4	3	1	4	2	2	3	4	8	1 (very dissatisfied)
C09	pre-program	pre_C09	Evaluate potential career paths	Build my professional network	Acquire leadership or management skills	Enhance my time management skills	Learn how to have difficult conversations	NA	NA	NA	Overcome limiting character traits (e.g. anxiety, indecisiveness, worry)	Increase my self-confidence	NA	Take action toward achieving career goals	NA	NA	NA	NA	1 (most interested in)	2	NA	5	NA	8	NA	6	3	4	7	NA	30	1	0 (not at all)	0 (not at all)	3	2	5 (a lot)	4	5 (a lot)	5 (a lot)	5 (a lot)	2	2	7	8	8	6	10 (very satisfied)	5
C09	pre-program	pre_C09	Evaluate potential career paths	Build my professional network	Acquire leadership or management skills	NA	Learn how to have difficult conversations	NA	NA	NA	NA	Increase my self-confidence	Set goals for my career	Take action toward achieving career goals	Ease my transition to independence	7	8	NA	5	2	NA	6	NA	3	NA	4	1 (most interested in)	NA	NA	NA	1	1	0 (not at all)	0 (not at all)	0 (not at all)	1	0 (not at all)	4	4	3	1	0 (not at all)	1	9	5	9	5	5	5
C09	pre-program	pre_C09	NA	Build my professional network	Acquire leadership or management skills	Enhance my time management skills	Learn how to have difficult conversations	NA	NA	NA	Overcome limiting character traits (e.g. anxiety, indecisiveness, worry)	Increase my self-confidence	Set goals for my career	Take action toward achieving career goals	Ease my transition to independence	3	1 (most interested in)	NA	4	5	2	NA	NA	NA	8	7	NA	6	NA	NA	20	2	3	3	5 (a lot)	3	4	2	1	4	3	2	5 (a lot)	4	5	7	6	9	4
C09	pre-program	pre_C09	Evaluate potential career paths	Build my professional network	Acquire leadership or management skills	Enhance my time management skills	Learn how to have difficult conversations	Improve my personal relationships	Increase my overall happiness in my job/program	Overcome external obstacles to my success	Overcome limiting character traits (e.g. anxiety, indecisiveness, worry)	Increase my self-confidence	Set goals for my career	Take action toward achieving career goals	Ease my transition to independence	8	NA	4	NA	NA	NA	5	NA	7	NA	2	NA	3	1 (most interested in)	NA	35	2	4	1	4	4	4	3	3	5 (a lot)	2	4	3	5	2	7	6	7	4
C09	pre-program	pre_C09	NA	Build my professional network	Acquire leadership or management skills	NA	Learn how to have difficult conversations	Improve my personal relationships	Increase my overall happiness in my job/program	Overcome external obstacles to my success	NA	Increase my self-confidence	Set goals for my career	Take action toward achieving career goals	Ease my transition to independence	1 (most interested in)	NA	NA	5	NA	NA	NA	NA	4	3	NA	NA	2	NA	NA	40	0 (not at all)	2	3	1	3	0 (not at all)	4	0 (not at all)	0 (not at all)	2	0 (not at all)	1	10 (very satisfied)	5	6	6	8	6
C09	pre-program	pre_C09	NA	NA	Acquire leadership or management skills	NA	Learn how to have difficult conversations	NA	Increase my overall happiness in my job/program	NA	NA	Increase my self-confidence	Set goals for my career	Take action toward achieving career goals	Ease my transition to independence	8	4	6	7	NA	1 (most interested in)	3	2	NA	NA	5	NA	NA	NA	NA	45	1	5 (a lot)	0 (not at all)	5 (a lot)	3	3	5 (a lot)	4	5 (a lot)	0 (not at all)	4	5 (a lot)	7	5	3	5	6	3
C09	pre-program	pre_C09	NA	Build my professional network	NA	NA	Learn how to have difficult conversations	Improve my personal relationships	NA	NA	Overcome limiting character traits (e.g. anxiety, indecisiveness, worry)	Increase my self-confidence	NA	NA	Ease my transition to independence	1 (most interested in)	NA	NA	3	2	NA	NA	NA	NA	NA	NA	NA	NA	NA	NA	12	4	3	1	1	2	5 (a lot)	3	4	4	2	2	5 (a lot)	6	7	5	5	8	4
C09	pre-program	pre_C09	Evaluate potential career paths	Build my professional network	Acquire leadership or management skills	Enhance my time management skills	NA	Improve my personal relationships	Increase my overall happiness in my job/program	Overcome external obstacles to my success	Overcome limiting character traits (e.g. anxiety, indecisiveness, worry)	Increase my self-confidence	Set goals for my career	Take action toward achieving career goals	Ease my transition to independence	8	7	NA	6	5	NA	NA	NA	NA	NA	NA	NA	NA	NA	NA	50	0 (not at all)	3	3	1	4	4	3	1	1	3	3	1	1 (very dissatisfied)	5	5	5	8	5
C10	pre-program	pre_C10	NA	NA	NA	NA	Learn how to have difficult conversations	Improve my personal relationships	NA	NA	Overcome limiting character traits (e.g. anxiety, indecisiveness, worry)	NA	Set goals for my career	NA	Ease my transition to independence	8	NA	5	2	NA	NA	4	NA	NA	6	7	NA	3	1 (most interested in)	NA	20	1	3	0 (not at all)	4	5 (a lot)	4	5 (a lot)	5 (a lot)	5 (a lot)	3	3	1	6	5	4	4	7	5
C10	pre-program	pre_C10	Evaluate potential career paths	Build my professional network	Acquire leadership or management skills	Enhance my time management skills	Learn how to have difficult conversations	Improve my personal relationships	Increase my overall happiness in my job/program	NA	Overcome limiting character traits (e.g. anxiety, indecisiveness, worry)	Increase my self-confidence	Set goals for my career	Take action toward achieving career goals	Ease my transition to independence	7	NA	NA	1 (most interested in)	2	NA	NA	NA	5	NA	8	4	3	NA	6	5	5 (a lot)	4	3	4	3	5 (a lot)	5 (a lot)	4	5 (a lot)	5 (a lot)	4	3	6	6	9	7	9	3
C10	pre-program	pre_C10	Evaluate potential career paths	Build my professional network	Acquire leadership or management skills	Enhance my time management skills	Learn how to have difficult conversations	Improve my personal relationships	Increase my overall happiness in my job/program	Overcome external obstacles to my success	Overcome limiting character traits (e.g. anxiety, indecisiveness, worry)	Increase my self-confidence	Set goals for my career	Take action toward achieving career goals	Ease my transition to independence	8	7	NA	5	6	NA	NA	NA	NA	3	NA	4	2	1 (most interested in)	NA	60	5 (a lot)	5 (a lot)	2	5 (a lot)	5 (a lot)	5 (a lot)	5 (a lot)	5 (a lot)	5 (a lot)	4	2	0 (not at all)	2	6	4	5	10 (very satisfied)	4
C10	pre-program	pre_C10	NA	Build my professional network	Acquire leadership or management skills	NA	NA	Improve my personal relationships	Increase my overall happiness in my job/program	NA	Overcome limiting character traits (e.g. anxiety, indecisiveness, worry)	Increase my self-confidence	Set goals for my career	Take action toward achieving career goals	Ease my transition to independence	1 (most interested in)	2	NA	NA	3	4	5	NA	6	NA	NA	NA	NA	NA	NA	16	2	1	2	4	5 (a lot)	2	4	4	4	2	0 (not at all)	3	8	6	4	6	5	5
C10	pre-program	pre_C10	NA	Build my professional network	Acquire leadership or management skills	Enhance my time management skills	NA	NA	NA	Overcome external obstacles to my success	Overcome limiting character traits (e.g. anxiety, indecisiveness, worry)	Increase my self-confidence	Set goals for my career	Take action toward achieving career goals	Ease my transition to independence	7	6	3	1 (most interested in)	2	NA	NA	NA	4	NA	NA	5	8	NA	NA	30	1	3	0 (not at all)	3	5 (a lot)	5 (a lot)	3	5 (a lot)	2	2	3	2	5	8	9	5	6	5
C10	pre-program	pre_C10	Evaluate potential career paths	Build my professional network	Acquire leadership or management skills	Enhance my time management skills	Learn how to have difficult conversations	Improve my personal relationships	Increase my overall happiness in my job/program	Overcome external obstacles to my success	Overcome limiting character traits (e.g. anxiety, indecisiveness, worry)	Increase my self-confidence	Set goals for my career	Take action toward achieving career goals	Ease my transition to independence	4	NA	2	3	NA	NA	NA	NA	NA	NA	6	NA	5	1 (most interested in)	NA	10	0 (not at all)	0 (not at all)	0 (not at all)	3	2	5 (a lot)	2	2	5 (a lot)	5 (a lot)	5 (a lot)	2	3	5	7	6	8	5
C10	pre-program	pre_C10	Evaluate potential career paths	Build my professional network	Acquire leadership or management skills	NA	Learn how to have difficult conversations	Improve my personal relationships	Increase my overall happiness in my job/program	NA	Overcome limiting character traits (e.g. anxiety, indecisiveness, worry)	Increase my self-confidence	NA	Take action toward achieving career goals	NA	NA	NA	3	2	1 (most interested in)	NA	NA	NA	NA	NA	NA	NA	4	NA	NA	20	5 (a lot)	3	0 (not at all)	3	4	5 (a lot)	0 (not at all)	4	5 (a lot)	5 (a lot)	5 (a lot)	5 (a lot)	8	4	5	6	8	3
C10	pre-program	pre_C10	NA	Build my professional network	Acquire leadership or management skills	Enhance my time management skills	Learn how to have difficult conversations	Improve my personal relationships	Increase my overall happiness in my job/program	Overcome external obstacles to my success	Overcome limiting character traits (e.g. anxiety, indecisiveness, worry)	Increase my self-confidence	Set goals for my career	Take action toward achieving career goals	Ease my transition to independence	1 (most interested in)	2	3	5	4	6	7	NA	NA	NA	NA	8	NA	NA	NA	35	0 (not at all)	0 (not at all)	1	1	4	3	0 (not at all)	0 (not at all)	2	0 (not at all)	4	3	5	6	5	5	6	4
C10	pre-program	pre_C10	NA	Build my professional network	Acquire leadership or management skills	Enhance my time management skills	Learn how to have difficult conversations	NA	NA	Overcome external obstacles to my success	Overcome limiting character traits (e.g. anxiety, indecisiveness, worry)	Increase my self-confidence	Set goals for my career	Take action toward achieving career goals	Ease my transition to independence	1 (most interested in)	3	2	NA	NA	4	NA	NA	7	NA	6	NA	NA	5	NA	0	5 (a lot)	3	1	4	5 (a lot)	5 (a lot)	3	NA	4	0 (not at all)	5 (a lot)	5 (a lot)	5	6	5	6	10 (very satisfied)	5
C10	pre-program	pre_C10	Evaluate potential career paths	Build my professional network	Acquire leadership or management skills	Enhance my time management skills	Learn how to have difficult conversations	NA	NA	Overcome external obstacles to my success	Overcome limiting character traits (e.g. anxiety, indecisiveness, worry)	Increase my self-confidence	Set goals for my career	NA	Ease my transition to independence	2	1 (most interested in)	3	4	NA	5	NA	NA	NA	NA	NA	NA	NA	NA	NA	13	1	1	0 (not at all)	5 (a lot)	4	4	4	5 (a lot)	4	3	3	3	5	3	9	6	9	3
C03	post-program	post_C03	NA	Build my professional network	NA	NA	Learn how to have difficult conversations	Improve my personal relationships	NA	NA	NA	NA	NA	Take action toward achieving career goals	NA	NA	4	2	NA	NA	NA	1 (most interested in)	NA	8	5	3	NA	6	NA	NA	4	0 (not at all)	0 (not at all)	0 (not at all)	0 (not at all)	2	3	0 (not at all)	2	1	2	3	2	5	9	10 (very satisfied)	10 (very satisfied)	9	10 (very satisfied)
C03	post-program	post_C03	Evaluate potential career paths	NA	Acquire leadership or management skills	NA	Learn how to have difficult conversations	Improve my personal relationships	Increase my overall happiness in my job/program	NA	Overcome limiting character traits (e.g. anxiety, indecisiveness, worry)	Increase my self-confidence	Set goals for my career	Take action toward achieving career goals	NA	2	3	NA	NA	NA	NA	NA	NA	NA	NA	NA	NA	NA	1 (most interested in)	NA	15	0 (not at all)	0 (not at all)	3	4	3	3	2	1	3	0 (not at all)	4	5 (a lot)	8	8	8	8	9	7
C03	post-program	post_C03	Evaluate potential career paths	NA	NA	Enhance my time management skills	Learn how to have difficult conversations	NA	NA	NA	Overcome limiting character traits (e.g. anxiety, indecisiveness, worry)	Increase my self-confidence	Set goals for my career	Take action toward achieving career goals	Ease my transition to independence	5	3	1 (most interested in)	2	NA	4	6	7	NA	NA	NA	NA	NA	8	NA	16	0 (not at all)	0 (not at all)	4	0 (not at all)	0 (not at all)	5 (a lot)	2	3	5 (a lot)	2	5 (a lot)	5 (a lot)	9	9	5	7	9	8
C03	post-program	post_C03	NA	Build my professional network	Acquire leadership or management skills	NA	Learn how to have difficult conversations	Improve my personal relationships	Increase my overall happiness in my job/program	NA	Overcome limiting character traits (e.g. anxiety, indecisiveness, worry)	Increase my self-confidence	Set goals for my career	Take action toward achieving career goals	NA	8	NA	1 (most interested in)	4	7	2	NA	NA	5	3	6	NA	NA	NA	NA	50	5 (a lot)	5 (a lot)	0 (not at all)	5 (a lot)	5 (a lot)	5 (a lot)	4	3	5 (a lot)	1	3	2	7	8	9	9	9	4
C03	post-program	post_C03	Evaluate potential career paths	Build my professional network	Acquire leadership or management skills	NA	Learn how to have difficult conversations	Improve my personal relationships	Increase my overall happiness in my job/program	Overcome external obstacles to my success	Overcome limiting character traits (e.g. anxiety, indecisiveness, worry)	Increase my self-confidence	Set goals for my career	Take action toward achieving career goals	NA	2	3	4	5	1 (most interested in)	NA	NA	NA	NA	NA	NA	NA	NA	NA	NA	37	3	2	0 (not at all)	2	4	4	4	3	3	2	3	4	9	6	7	7	7	7
C03	post-program	post_C03	Evaluate potential career paths	Build my professional network	Acquire leadership or management skills	Enhance my time management skills	Learn how to have difficult conversations	Improve my personal relationships	Increase my overall happiness in my job/program	Overcome external obstacles to my success	Overcome limiting character traits (e.g. anxiety, indecisiveness, worry)	Increase my self-confidence	Set goals for my career	Take action toward achieving career goals	Ease my transition to independence	NA	1 (most interested in)	8	2	7	NA	NA	5	NA	NA	4	6	3	NA	NA	12	2	1	0 (not at all)	2	2	4	4	3	3	4	4	1	9	9	9	9	10 (very satisfied)	9
C03	post-program	post_C03	Evaluate potential career paths	Build my professional network	NA	NA	Learn how to have difficult conversations	Improve my personal relationships	Increase my overall happiness in my job/program	NA	Overcome limiting character traits (e.g. anxiety, indecisiveness, worry)	Increase my self-confidence	Set goals for my career	Take action toward achieving career goals	NA	2	3	NA	NA	NA	NA	NA	NA	4	NA	NA	NA	5	1 (most interested in)	NA	0	0 (not at all)	0 (not at all)	3	0 (not at all)	2	5 (a lot)	0 (not at all)	1	5 (a lot)	5 (a lot)	5 (a lot)	4	10 (very satisfied)	9	9	9	9	10 (very satisfied)
C03	post-program	post_C03	Evaluate potential career paths	NA	Acquire leadership or management skills	Enhance my time management skills	Learn how to have difficult conversations	NA	NA	NA	Overcome limiting character traits (e.g. anxiety, indecisiveness, worry)	Increase my self-confidence	Set goals for my career	Take action toward achieving career goals	NA	8	7	2	6	1 (most interested in)	NA	NA	NA	3	NA	NA	4	5	NA	NA	20	4	2	4	1	3	4	NA	3	1	0 (not at all)	3	3	9	7	8	7	10 (very satisfied)	8
C03	post-program	post_C03	Evaluate potential career paths	NA	Acquire leadership or management skills	NA	Learn how to have difficult conversations	NA	Increase my overall happiness in my job/program	Overcome external obstacles to my success	Overcome limiting character traits (e.g. anxiety, indecisiveness, worry)	Increase my self-confidence	Set goals for my career	Take action toward achieving career goals	NA	1 (most interested in)	2	3	4	NA	NA	NA	NA	NA	NA	NA	NA	5	NA	NA	15	0 (not at all)	0 (not at all)	1	1	3	3	2	1	3	1	3	4	9	7	9	7	10 (very satisfied)	8
C03	post-program	post_C03	Evaluate potential career paths	Build my professional network	Acquire leadership or management skills	NA	NA	Improve my personal relationships	Increase my overall happiness in my job/program	Overcome external obstacles to my success	Overcome limiting character traits (e.g. anxiety, indecisiveness, worry)	Increase my self-confidence	Set goals for my career	Take action toward achieving career goals	NA	1 (most interested in)	3	6	4	5	NA	NA	NA	NA	NA	NA	NA	NA	NA	NA	10	0 (not at all)	1	0 (not at all)	2	2	4	0 (not at all)	1	3	1	1	4	4	7	8	9	9	7
C04	post-program	post_C04	NA	Build my professional network	Acquire leadership or management skills	Enhance my time management skills	Learn how to have difficult conversations	NA	NA	NA	NA	Increase my self-confidence	Set goals for my career	Take action toward achieving career goals	NA	1 (most interested in)	2	5	3	8	NA	NA	NA	NA	7	NA	6	4	NA	NA	20	3	1	3	3	5 (a lot)	2	3	3	2	NA	2	5 (a lot)	8	8	9	7	9	8
C04	post-program	post_C04	NA	Build my professional network	NA	Enhance my time management skills	NA	Improve my personal relationships	Increase my overall happiness in my job/program	NA	NA	Increase my self-confidence	Set goals for my career	Take action toward achieving career goals	NA	NA	NA	NA	3	NA	NA	NA	4	1 (most interested in)	5	NA	NA	2	NA	NA	50	1	2	2	3	1	3	1	1	1	2	2	2	6	6	5	6	7	6
C04	post-program	post_C04	Evaluate potential career paths	Build my professional network	Acquire leadership or management skills	NA	Learn how to have difficult conversations	Improve my personal relationships	Increase my overall happiness in my job/program	Overcome external obstacles to my success	NA	Increase my self-confidence	Set goals for my career	NA	Ease my transition to independence	4	2	NA	NA	NA	NA	NA	NA	3	NA	NA	NA	NA	1 (most interested in)	NA	20	0 (not at all)	0 (not at all)	2	1	1	4	1	3	1	4	3	2	5	8	8	9	9	6
C04	post-program	post_C04	Evaluate potential career paths	NA	NA	Enhance my time management skills	NA	NA	Increase my overall happiness in my job/program	NA	NA	Increase my self-confidence	NA	NA	NA	3	1 (most interested in)	4	5	NA	2	NA	7	NA	6	NA	NA	8	NA	NA	30	1	2	0 (not at all)	2	4	2	1	2	3	4	4	0 (not at all)	9	7	7	6	9	10 (very satisfied)
C04	post-program	post_C04	Evaluate potential career paths	Build my professional network	NA	NA	NA	NA	Increase my overall happiness in my job/program	Overcome external obstacles to my success	Overcome limiting character traits (e.g. anxiety, indecisiveness, worry)	Increase my self-confidence	Set goals for my career	Take action toward achieving career goals	Ease my transition to independence	2	3	4	NA	NA	5	NA	NA	NA	NA	NA	NA	NA	1 (most interested in)	NA	20	0 (not at all)	1	0 (not at all)	2	3	3	1	3	1	2	3	1	9	7	9	7	9	9
C04	post-program	post_C04	Evaluate potential career paths	NA	Acquire leadership or management skills	Enhance my time management skills	Learn how to have difficult conversations	Improve my personal relationships	Increase my overall happiness in my job/program	Overcome external obstacles to my success	Overcome limiting character traits (e.g. anxiety, indecisiveness, worry)	Increase my self-confidence	Set goals for my career	Take action toward achieving career goals	Ease my transition to independence	1 (most interested in)	2	4	NA	NA	3	5	NA	NA	7	8	NA	NA	6	NA	20	1	1	4	4	5 (a lot)	5 (a lot)	4	4	5 (a lot)	1	5 (a lot)	5 (a lot)	8	8	8	8	9	8
C04	post-program	post_C04	Evaluate potential career paths	Build my professional network	NA	NA	Learn how to have difficult conversations	NA	Increase my overall happiness in my job/program	NA	Overcome limiting character traits (e.g. anxiety, indecisiveness, worry)	NA	Set goals for my career	Take action toward achieving career goals	NA	NA	5	4	7	NA	NA	NA	NA	NA	NA	1 (most interested in)	NA	2	3	6	21	1	0 (not at all)	0 (not at all)	0 (not at all)	0 (not at all)	5 (a lot)	1	0 (not at all)	0 (not at all)	5 (a lot)	0 (not at all)	2	10 (very satisfied)	6	8	7	10 (very satisfied)	10 (very satisfied)
C04	post-program	post_C04	NA	Build my professional network	Acquire leadership or management skills	Enhance my time management skills	NA	NA	NA	NA	Overcome limiting character traits (e.g. anxiety, indecisiveness, worry)	Increase my self-confidence	NA	Take action toward achieving career goals	NA	1 (most interested in)	2	NA	4	3	5	NA	NA	NA	6	NA	NA	NA	7	NA	3	3	3	0 (not at all)	1	2	1	1	4	1	1	0 (not at all)	3	5	4	5	6	7	6
C04	post-program	post_C04	Evaluate potential career paths	Build my professional network	Acquire leadership or management skills	Enhance my time management skills	Learn how to have difficult conversations	Improve my personal relationships	Increase my overall happiness in my job/program	Overcome external obstacles to my success	Overcome limiting character traits (e.g. anxiety, indecisiveness, worry)	Increase my self-confidence	Set goals for my career	Take action toward achieving career goals	NA	6	1 (most interested in)	4	NA	NA	2	NA	NA	NA	NA	3	NA	5	7	NA	33	2	1	1	3	4	4	2	4	2	2	5 (a lot)	4	7	8	8	8	9	7
C04	post-program	post_C04	NA	Build my professional network	Acquire leadership or management skills	Enhance my time management skills	NA	Improve my personal relationships	Increase my overall happiness in my job/program	NA	Overcome limiting character traits (e.g. anxiety, indecisiveness, worry)	Increase my self-confidence	Set goals for my career	Take action toward achieving career goals	Ease my transition to independence	2	1 (most interested in)	3	4	5	NA	NA	NA	NA	NA	NA	NA	NA	NA	NA	15	NA	NA	NA	2	4	5 (a lot)	NA	NA	4	NA	NA	NA	7	9	9	9	8	7
C05	post-program	post_C05	NA	Build my professional network	NA	NA	NA	Improve my personal relationships	Increase my overall happiness in my job/program	NA	NA	Increase my self-confidence	NA	NA	Ease my transition to independence	NA	1 (most interested in)	NA	NA	NA	NA	NA	NA	2	NA	NA	NA	NA	3	NA	1	0 (not at all)	0 (not at all)	0 (not at all)	1	0 (not at all)	2	0 (not at all)	0 (not at all)	0 (not at all)	1	0 (not at all)	0 (not at all)	9	8	8	9	9	9
C05	post-program	post_C05	Evaluate potential career paths	NA	Acquire leadership or management skills	NA	Learn how to have difficult conversations	NA	NA	NA	NA	Increase my self-confidence	Set goals for my career	Take action toward achieving career goals	NA	3	1 (most interested in)	4	NA	8	2	7	5	NA	NA	6	NA	NA	NA	NA	20	5 (a lot)	2	0 (not at all)	4	3	NA	3	1	2	0 (not at all)	3	1	6	7	6	8	7	3
C05	post-program	post_C05	Evaluate potential career paths	Build my professional network	NA	Enhance my time management skills	NA	Improve my personal relationships	Increase my overall happiness in my job/program	NA	Overcome limiting character traits (e.g. anxiety, indecisiveness, worry)	Increase my self-confidence	Set goals for my career	Take action toward achieving career goals	NA	4	NA	NA	1 (most interested in)	NA	NA	NA	NA	3	NA	NA	2	NA	5	NA	82	4	NA	NA	NA	5 (a lot)	5 (a lot)	NA	NA	NA	5 (a lot)	NA	NA	7	8	9	8	9	8
C05	post-program	post_C05	Evaluate potential career paths	Build my professional network	NA	NA	NA	NA	Increase my overall happiness in my job/program	NA	NA	Increase my self-confidence	NA	Take action toward achieving career goals	NA	2	7	NA	3	NA	NA	NA	NA	NA	5	4	NA	6	1 (most interested in)	NA	40	5 (a lot)	3	0 (not at all)	5 (a lot)	4	3	2	5 (a lot)	5 (a lot)	2	5 (a lot)	3	7	2	5	5	7	6
C05	post-program	post_C05	Evaluate potential career paths	Build my professional network	Acquire leadership or management skills	Enhance my time management skills	Learn how to have difficult conversations	Improve my personal relationships	Increase my overall happiness in my job/program	Overcome external obstacles to my success	Overcome limiting character traits (e.g. anxiety, indecisiveness, worry)	Increase my self-confidence	Set goals for my career	Take action toward achieving career goals	NA	4	5	2	1 (most interested in)	3	NA	6	NA	NA	NA	NA	NA	NA	NA	NA	35	4	3	0 (not at all)	2	5 (a lot)	4	4	3	4	5 (a lot)	5 (a lot)	5 (a lot)	8	9	8	9	9	9
C05	post-program	post_C05	Evaluate potential career paths	Build my professional network	Acquire leadership or management skills	Enhance my time management skills	Learn how to have difficult conversations	Improve my personal relationships	Increase my overall happiness in my job/program	Overcome external obstacles to my success	Overcome limiting character traits (e.g. anxiety, indecisiveness, worry)	Increase my self-confidence	Set goals for my career	Take action toward achieving career goals	Ease my transition to independence	4	5	NA	1 (most interested in)	7	NA	8	NA	NA	NA	6	2	3	NA	NA	80	1	1	0 (not at all)	4	5 (a lot)	5 (a lot)	1	2	1	5 (a lot)	4	2	10 (very satisfied)	10 (very satisfied)	10 (very satisfied)	10 (very satisfied)	10 (very satisfied)	10 (very satisfied)
C05	post-program	post_C05	Evaluate potential career paths	Build my professional network	NA	Enhance my time management skills	NA	Improve my personal relationships	NA	Overcome external obstacles to my success	Overcome limiting character traits (e.g. anxiety, indecisiveness, worry)	Increase my self-confidence	Set goals for my career	Take action toward achieving career goals	NA	NA	8	6	1 (most interested in)	NA	NA	NA	NA	7	2	5	3	4	NA	NA	70	3	4	0 (not at all)	3	2	5 (a lot)	2	4	3	4	5 (a lot)	4	7	8	9	7	9	8
C05	post-program	post_C05	NA	Build my professional network	NA	NA	NA	NA	NA	NA	NA	NA	NA	NA	NA	1 (most interested in)	2	3	NA	NA	4	NA	NA	NA	NA	NA	NA	NA	NA	NA	0	0 (not at all)	0 (not at all)	1	2	0 (not at all)	1	4	4	4	4	4	4	7	8	8	8	8	8
C05	post-program	post_C05	Evaluate potential career paths	Build my professional network	Acquire leadership or management skills	Enhance my time management skills	Learn how to have difficult conversations	Improve my personal relationships	Increase my overall happiness in my job/program	NA	Overcome limiting character traits (e.g. anxiety, indecisiveness, worry)	Increase my self-confidence	Set goals for my career	Take action toward achieving career goals	NA	1 (most interested in)	3	NA	2	NA	NA	NA	NA	NA	5	NA	4	6	NA	NA	10	0 (not at all)	0 (not at all)	0 (not at all)	1	0 (not at all)	5 (a lot)	2	4	1	3	4	0 (not at all)	7	10 (very satisfied)	8	7	10 (very satisfied)	10 (very satisfied)
C05	post-program	post_C05	Evaluate potential career paths	Build my professional network	NA	NA	NA	Improve my personal relationships	NA	NA	NA	Increase my self-confidence	Set goals for my career	Take action toward achieving career goals	NA	4	3	6	1 (most interested in)	2	NA	8	NA	NA	7	NA	5	NA	NA	NA	70	4	4	0 (not at all)	1	0 (not at all)	1	0 (not at all)	0 (not at all)	0 (not at all)	3	0 (not at all)	0 (not at all)	10 (very satisfied)	8	7	8	10 (very satisfied)	10 (very satisfied)
C05	post-program	post_C05	Evaluate potential career paths	Build my professional network	NA	Enhance my time management skills	NA	Improve my personal relationships	Increase my overall happiness in my job/program	NA	Overcome limiting character traits (e.g. anxiety, indecisiveness, worry)	Increase my self-confidence	Set goals for my career	Take action toward achieving career goals	NA	NA	NA	NA	NA	NA	NA	5	4	NA	2	NA	NA	3	1 (most interested in)	NA	14	1	1	0 (not at all)	1	1	2	2	3	2	5 (a lot)	3	3	10 (very satisfied)	8	10 (very satisfied)	10 (very satisfied)	9	10 (very satisfied)
C05	post-program	post_C05	Evaluate potential career paths	Build my professional network	NA	NA	NA	NA	NA	NA	NA	NA	Set goals for my career	Take action toward achieving career goals	NA	1 (most interested in)	3	2	NA	NA	NA	NA	NA	NA	NA	NA	NA	5	4	NA	15	3	1	3	4	3	5 (a lot)	4	5 (a lot)	5 (a lot)	3	4	2	8	8	8	8	8	8
C06	post-program	post_C06	NA	Build my professional network	Acquire leadership or management skills	Enhance my time management skills	NA	Improve my personal relationships	Increase my overall happiness in my job/program	NA	Overcome limiting character traits (e.g. anxiety, indecisiveness, worry)	Increase my self-confidence	Set goals for my career	Take action toward achieving career goals	Ease my transition to independence	7	3	4	NA	NA	2	NA	8	1 (most interested in)	NA	NA	6	5	NA	NA	50	2	1	2	3	1	2	NA	1	3	1	0 (not at all)	0 (not at all)	7	10 (very satisfied)	9	8	10 (very satisfied)	7
C06	post-program	post_C06	Evaluate potential career paths	Build my professional network	Acquire leadership or management skills	Enhance my time management skills	Learn how to have difficult conversations	Improve my personal relationships	Increase my overall happiness in my job/program	Overcome external obstacles to my success	Overcome limiting character traits (e.g. anxiety, indecisiveness, worry)	Increase my self-confidence	Set goals for my career	Take action toward achieving career goals	Ease my transition to independence	NA	NA	NA	2	5	NA	6	8	7	NA	NA	1 (most interested in)	3	4	NA	20	1	0 (not at all)	5 (a lot)	1	5 (a lot)	5 (a lot)	5 (a lot)	5 (a lot)	5 (a lot)	5 (a lot)	0 (not at all)	5 (a lot)	7	9	10 (very satisfied)	9	10 (very satisfied)	9
C06	post-program	post_C06	Evaluate potential career paths	Build my professional network	NA	Enhance my time management skills	Learn how to have difficult conversations	Improve my personal relationships	Increase my overall happiness in my job/program	NA	Overcome limiting character traits (e.g. anxiety, indecisiveness, worry)	Increase my self-confidence	NA	Take action toward achieving career goals	NA	NA	NA	NA	1 (most interested in)	2	NA	NA	NA	NA	NA	4	3	NA	NA	NA	29	1	1	2	3	3	4	2	3	3	5 (a lot)	1	1	8	8	7	7	8	7
C06	post-program	post_C06	Evaluate potential career paths	NA	NA	Enhance my time management skills	NA	NA	Increase my overall happiness in my job/program	Overcome external obstacles to my success	NA	Increase my self-confidence	Set goals for my career	Take action toward achieving career goals	NA	1 (most interested in)	NA	4	3	NA	NA	NA	NA	NA	NA	NA	NA	5	2	NA	35	3	2	4	3	4	3	4	2	5 (a lot)	4	0 (not at all)	1	9	8	9	9	9	8
C06	post-program	post_C06	Evaluate potential career paths	Build my professional network	Acquire leadership or management skills	NA	NA	NA	NA	NA	NA	Increase my self-confidence	Set goals for my career	Take action toward achieving career goals	NA	6	5	NA	1 (most interested in)	NA	NA	NA	NA	4	NA	NA	NA	3	2	NA	50	0 (not at all)	0 (not at all)	5 (a lot)	1	2	3	3	0 (not at all)	4	5 (a lot)	1	3	7	8	10 (very satisfied)	7	8	6
C06	post-program	post_C06	Evaluate potential career paths	Build my professional network	NA	Enhance my time management skills	NA	Improve my personal relationships	NA	NA	Overcome limiting character traits (e.g. anxiety, indecisiveness, worry)	Increase my self-confidence	Set goals for my career	Take action toward achieving career goals	NA	1 (most interested in)	3	4	2	NA	NA	NA	NA	NA	6	7	NA	NA	5	NA	10	5 (a lot)	5 (a lot)	0 (not at all)	2	5 (a lot)	5 (a lot)	4	4	5 (a lot)	4	4	3	10 (very satisfied)	9	9	9	9	8
C06	post-program	post_C06	Evaluate potential career paths	Build my professional network	NA	Enhance my time management skills	NA	NA	NA	NA	Overcome limiting character traits (e.g. anxiety, indecisiveness, worry)	Increase my self-confidence	Set goals for my career	Take action toward achieving career goals	NA	1 (most interested in)	2	3	NA	NA	NA	NA	NA	4	NA	NA	NA	NA	NA	NA	20	0 (not at all)	1	0 (not at all)	3	1	4	4	1	4	1	3	2	6	5	6	6	7	4
C06	post-program	post_C06	Evaluate potential career paths	Build my professional network	Acquire leadership or management skills	Enhance my time management skills	Learn how to have difficult conversations	Improve my personal relationships	Increase my overall happiness in my job/program	NA	Overcome limiting character traits (e.g. anxiety, indecisiveness, worry)	Increase my self-confidence	Set goals for my career	Take action toward achieving career goals	Ease my transition to independence	NA	NA	NA	7	8	NA	5	NA	4	6	NA	1 (most interested in)	NA	2	3	5	4	0 (not at all)	1	2	3	5 (a lot)	0 (not at all)	3	3	5 (a lot)	0 (not at all)	0 (not at all)	8	10 (very satisfied)	10 (very satisfied)	10 (very satisfied)	10 (very satisfied)	10 (very satisfied)
C06	post-program	post_C06	Evaluate potential career paths	Build my professional network	Acquire leadership or management skills	Enhance my time management skills	Learn how to have difficult conversations	Improve my personal relationships	Increase my overall happiness in my job/program	Overcome external obstacles to my success	Overcome limiting character traits (e.g. anxiety, indecisiveness, worry)	Increase my self-confidence	Set goals for my career	Take action toward achieving career goals	Ease my transition to independence	1 (most interested in)	3	NA	2	NA	NA	NA	NA	NA	NA	NA	NA	NA	NA	NA	85	0 (not at all)	3	0 (not at all)	1	2	1	0 (not at all)	0 (not at all)	3	3	1	3	9	9	8	9	10 (very satisfied)	8
C06	post-program	post_C06	Evaluate potential career paths	Build my professional network	Acquire leadership or management skills	Enhance my time management skills	Learn how to have difficult conversations	Improve my personal relationships	Increase my overall happiness in my job/program	NA	Overcome limiting character traits (e.g. anxiety, indecisiveness, worry)	Increase my self-confidence	Set goals for my career	Take action toward achieving career goals	Ease my transition to independence	NA	4	NA	1 (most interested in)	2	NA	3	5	6	NA	NA	7	8	NA	NA	10	4	0 (not at all)	0 (not at all)	2	5 (a lot)	4	4	4	5 (a lot)	4	5 (a lot)	4	8	8	8	8	8	8
C07	post-program	post_C07	Evaluate potential career paths	Build my professional network	NA	NA	NA	NA	NA	NA	Overcome limiting character traits (e.g. anxiety, indecisiveness, worry)	Increase my self-confidence	NA	Take action toward achieving career goals	NA	1 (most interested in)	2	7	3	NA	8	NA	NA	NA	6	NA	NA	5	4	NA	10	NA	NA	NA	NA	0 (not at all)	NA	3	1	2	5 (a lot)	4	NA	7	9	8	9	9	6
C07	post-program	post_C07	NA	Build my professional network	NA	Enhance my time management skills	Learn how to have difficult conversations	NA	NA	Overcome external obstacles to my success	NA	Increase my self-confidence	Set goals for my career	Take action toward achieving career goals	Ease my transition to independence	2	1 (most interested in)	NA	NA	NA	NA	NA	NA	NA	NA	NA	NA	NA	NA	NA	1	0 (not at all)	0 (not at all)	0 (not at all)	0 (not at all)	1	1	0 (not at all)	0 (not at all)	2	0 (not at all)	5 (a lot)	5 (a lot)	4	10 (very satisfied)	10 (very satisfied)	10 (very satisfied)	10 (very satisfied)	10 (very satisfied)
C07	post-program	post_C07	Evaluate potential career paths	Build my professional network	Acquire leadership or management skills	Enhance my time management skills	Learn how to have difficult conversations	Improve my personal relationships	Increase my overall happiness in my job/program	Overcome external obstacles to my success	Overcome limiting character traits (e.g. anxiety, indecisiveness, worry)	Increase my self-confidence	Set goals for my career	Take action toward achieving career goals	Ease my transition to independence	NA	NA	NA	NA	1 (most interested in)	NA	NA	NA	NA	NA	NA	NA	NA	NA	2	10	2	0 (not at all)	0 (not at all)	1	1	2	0 (not at all)	0 (not at all)	1	1	0 (not at all)	1	7	8	8	8	9	9
C07	post-program	post_C07	NA	NA	Acquire leadership or management skills	Enhance my time management skills	Learn how to have difficult conversations	Improve my personal relationships	NA	Overcome external obstacles to my success	NA	Increase my self-confidence	Set goals for my career	Take action toward achieving career goals	Ease my transition to independence	NA	NA	1 (most interested in)	2	3	NA	NA	8	NA	7	NA	NA	NA	NA	NA	20	2	0 (not at all)	0 (not at all)	0 (not at all)	3	2	2	1	2	3	3	1	8	10 (very satisfied)	8	9	10 (very satisfied)	10 (very satisfied)
C07	post-program	post_C07	Evaluate potential career paths	Build my professional network	Acquire leadership or management skills	Enhance my time management skills	Learn how to have difficult conversations	Improve my personal relationships	Increase my overall happiness in my job/program	Overcome external obstacles to my success	Overcome limiting character traits (e.g. anxiety, indecisiveness, worry)	Increase my self-confidence	Set goals for my career	Take action toward achieving career goals	Ease my transition to independence	NA	NA	NA	4	NA	7	3	NA	NA	NA	6	2	1 (most interested in)	5	8	50	1	1	0 (not at all)	0 (not at all)	1	2	1	0 (not at all)	0 (not at all)	1	0 (not at all)	0 (not at all)	7	9	9	7	9	8
C07	post-program	post_C07	Evaluate potential career paths	Build my professional network	Acquire leadership or management skills	Enhance my time management skills	NA	Improve my personal relationships	NA	NA	Overcome limiting character traits (e.g. anxiety, indecisiveness, worry)	Increase my self-confidence	NA	NA	NA	4	5	8	3	7	2	NA	6	NA	NA	NA	NA	NA	1 (most interested in)	NA	33	0 (not at all)	2	1	0 (not at all)	4	4	3	4	4	5 (a lot)	5 (a lot)	5 (a lot)	10 (very satisfied)	8	9	9	9	9
C07	post-program	post_C07	Evaluate potential career paths	Build my professional network	Acquire leadership or management skills	Enhance my time management skills	Learn how to have difficult conversations	Improve my personal relationships	NA	Overcome external obstacles to my success	Overcome limiting character traits (e.g. anxiety, indecisiveness, worry)	Increase my self-confidence	Set goals for my career	Take action toward achieving career goals	Ease my transition to independence	1 (most interested in)	2	3	4	8	5	NA	6	NA	NA	7	NA	NA	NA	NA	50	0 (not at all)	3	2	4	3	2	3	3	3	3	4	4	10 (very satisfied)	7	8	7	9	7
C07	post-program	post_C07	Evaluate potential career paths	Build my professional network	Acquire leadership or management skills	Enhance my time management skills	Learn how to have difficult conversations	Improve my personal relationships	Increase my overall happiness in my job/program	Overcome external obstacles to my success	NA	NA	Set goals for my career	Take action toward achieving career goals	Ease my transition to independence	8	7	NA	1 (most interested in)	3	NA	NA	NA	NA	NA	5	4	2	6	NA	15	4	0 (not at all)	1	2	4	4	3	4	5 (a lot)	5 (a lot)	1	5 (a lot)	10 (very satisfied)	7	8	8	9	10 (very satisfied)
C07	post-program	post_C07	NA	Build my professional network	Acquire leadership or management skills	Enhance my time management skills	Learn how to have difficult conversations	NA	NA	Overcome external obstacles to my success	NA	Increase my self-confidence	NA	Take action toward achieving career goals	Ease my transition to independence	1 (most interested in)	2	NA	3	5	NA	NA	NA	NA	NA	NA	4	NA	NA	NA	8	3	NA	NA	NA	2	2	NA	NA	NA	NA	4	2	6	8	6	6	8	8
C07	post-program	post_C07	Evaluate potential career paths	NA	Acquire leadership or management skills	Enhance my time management skills	Learn how to have difficult conversations	Improve my personal relationships	NA	NA	Overcome limiting character traits (e.g. anxiety, indecisiveness, worry)	Increase my self-confidence	Set goals for my career	Take action toward achieving career goals	NA	NA	NA	NA	1 (most interested in)	NA	NA	8	NA	NA	NA	NA	NA	2	NA	NA	40	2	4	0 (not at all)	4	5 (a lot)	5 (a lot)	5 (a lot)	5 (a lot)	4	5 (a lot)	0 (not at all)	3	8	9	9	9	10 (very satisfied)	8
C07	post-program	post_C07	Evaluate potential career paths	Build my professional network	Acquire leadership or management skills	Enhance my time management skills	Learn how to have difficult conversations	Improve my personal relationships	Increase my overall happiness in my job/program	Overcome external obstacles to my success	Overcome limiting character traits (e.g. anxiety, indecisiveness, worry)	Increase my self-confidence	Set goals for my career	Take action toward achieving career goals	Ease my transition to independence	1 (most interested in)	2	4	5	7	NA	NA	NA	6	8	NA	NA	NA	NA	NA	0	0 (not at all)	0 (not at all)	0 (not at all)	2	3	3	0 (not at all)	1	1	2	3	4	10 (very satisfied)	10 (very satisfied)	10 (very satisfied)	10 (very satisfied)	10 (very satisfied)	10 (very satisfied)
C07	post-program	post_C07	Evaluate potential career paths	Build my professional network	Acquire leadership or management skills	Enhance my time management skills	NA	Improve my personal relationships	Increase my overall happiness in my job/program	Overcome external obstacles to my success	Overcome limiting character traits (e.g. anxiety, indecisiveness, worry)	Increase my self-confidence	Set goals for my career	Take action toward achieving career goals	Ease my transition to independence	NA	NA	NA	NA	NA	NA	NA	NA	NA	NA	NA	NA	NA	1 (most interested in)	8	10	5 (a lot)	1	3	1	4	5 (a lot)	5 (a lot)	4	5 (a lot)	5 (a lot)	3	5 (a lot)	10 (very satisfied)	10 (very satisfied)	9	10 (very satisfied)	9	10 (very satisfied)
C08	post-program	post_C08	Evaluate potential career paths	Build my professional network	Acquire leadership or management skills	NA	Learn how to have difficult conversations	Improve my personal relationships	Increase my overall happiness in my job/program	NA	NA	Increase my self-confidence	Set goals for my career	NA	NA	1 (most interested in)	5	3	2	4	NA	NA	NA	NA	8	NA	NA	7	6	NA	15	2	2	0 (not at all)	4	4	5 (a lot)	5 (a lot)	5 (a lot)	3	3	5 (a lot)	4	6	7	7	7	8	7
C08	post-program	post_C08	NA	Build my professional network	Acquire leadership or management skills	Enhance my time management skills	Learn how to have difficult conversations	Improve my personal relationships	Increase my overall happiness in my job/program	Overcome external obstacles to my success	Overcome limiting character traits (e.g. anxiety, indecisiveness, worry)	Increase my self-confidence	Set goals for my career	Take action toward achieving career goals	Ease my transition to independence	1 (most interested in)	2	NA	4	3	7	5	6	NA	NA	8	NA	NA	NA	NA	4	0 (not at all)	0 (not at all)	0 (not at all)	1	0 (not at all)	1	0 (not at all)	0 (not at all)	1	0 (not at all)	0 (not at all)	1	9	8	7	8	10 (very satisfied)	9
C08	post-program	post_C08	NA	Build my professional network	Acquire leadership or management skills	Enhance my time management skills	NA	NA	Increase my overall happiness in my job/program	NA	Overcome limiting character traits (e.g. anxiety, indecisiveness, worry)	Increase my self-confidence	Set goals for my career	Take action toward achieving career goals	Ease my transition to independence	1 (most interested in)	2	NA	7	3	5	4	6	NA	NA	8	NA	NA	NA	NA	5	0 (not at all)	0 (not at all)	0 (not at all)	2	2	2	0 (not at all)	0 (not at all)	2	0 (not at all)	0 (not at all)	2	8	7	8	8	10 (very satisfied)	9
C08	post-program	post_C08	Evaluate potential career paths	Build my professional network	NA	NA	NA	NA	Increase my overall happiness in my job/program	NA	NA	NA	NA	Take action toward achieving career goals	NA	1 (most interested in)	NA	NA	3	NA	NA	NA	NA	NA	2	4	NA	NA	NA	NA	30	3	0 (not at all)	1	5 (a lot)	5 (a lot)	5 (a lot)	4	2	4	4	3	5 (a lot)	8	7	6	8	8	8
C08	post-program	post_C08	Evaluate potential career paths	Build my professional network	Acquire leadership or management skills	Enhance my time management skills	NA	NA	Increase my overall happiness in my job/program	NA	Overcome limiting character traits (e.g. anxiety, indecisiveness, worry)	NA	Set goals for my career	Take action toward achieving career goals	NA	1 (most interested in)	2	3	5	4	6	NA	7	NA	NA	NA	8	NA	NA	NA	85	1	2	0 (not at all)	1	5 (a lot)	5 (a lot)	5 (a lot)	2	2	0 (not at all)	5 (a lot)	2	6	7	9	7	9	6
C08	post-program	post_C08	Evaluate potential career paths	Build my professional network	Acquire leadership or management skills	Enhance my time management skills	Learn how to have difficult conversations	Improve my personal relationships	Increase my overall happiness in my job/program	Overcome external obstacles to my success	Overcome limiting character traits (e.g. anxiety, indecisiveness, worry)	Increase my self-confidence	Set goals for my career	Take action toward achieving career goals	Ease my transition to independence	NA	NA	NA	5	4	8	NA	NA	NA	NA	NA	1 (most interested in)	2	3	NA	20	0 (not at all)	0 (not at all)	0 (not at all)	1	3	5 (a lot)	5 (a lot)	5 (a lot)	2	5 (a lot)	0 (not at all)	5 (a lot)	7	8	9	9	10 (very satisfied)	9
C08	post-program	post_C08	Evaluate potential career paths	Build my professional network	NA	NA	NA	NA	NA	NA	NA	NA	NA	Take action toward achieving career goals	NA	8	7	6	4	NA	NA	2	NA	NA	1 (most interested in)	NA	NA	3	NA	NA	20	NA	NA	NA	5 (a lot)	NA	NA	4	4	5 (a lot)	4	3	5 (a lot)	6	2	4	4	4	6
C08	post-program	post_C08	Evaluate potential career paths	Build my professional network	Acquire leadership or management skills	Enhance my time management skills	Learn how to have difficult conversations	Improve my personal relationships	Increase my overall happiness in my job/program	Overcome external obstacles to my success	Overcome limiting character traits (e.g. anxiety, indecisiveness, worry)	Increase my self-confidence	Set goals for my career	Take action toward achieving career goals	Ease my transition to independence	7	NA	NA	1 (most interested in)	NA	NA	NA	5	NA	NA	6	2	3	4	NA	51	0 (not at all)	5 (a lot)	3	5 (a lot)	5 (a lot)	5 (a lot)	0 (not at all)	2	4	3	0 (not at all)	4	9	8	9	9	9	9
C08	post-program	post_C08	Evaluate potential career paths	Build my professional network	Acquire leadership or management skills	NA	NA	NA	NA	NA	NA	Increase my self-confidence	NA	Take action toward achieving career goals	Ease my transition to independence	NA	NA	3	2	4	NA	NA	NA	1 (most interested in)	5	NA	NA	NA	NA	NA	19	2	3	1	2	4	5 (a lot)	4	4	3	3	3	2	8	8	6	8	5	3
C09	post-program	post_C09	Evaluate potential career paths	Build my professional network	Acquire leadership or management skills	Enhance my time management skills	Learn how to have difficult conversations	Improve my personal relationships	Increase my overall happiness in my job/program	Overcome external obstacles to my success	Overcome limiting character traits (e.g. anxiety, indecisiveness, worry)	Increase my self-confidence	Set goals for my career	Take action toward achieving career goals	Ease my transition to independence	4	NA	NA	1 (most interested in)	NA	NA	NA	NA	NA	NA	NA	NA	NA	NA	NA	10	4	4	3	2	4	4	5 (a lot)	4	4	4	4	5 (a lot)	9	8	8	9	9	9
C09	post-program	post_C09	Evaluate potential career paths	Build my professional network	Acquire leadership or management skills	Enhance my time management skills	Learn how to have difficult conversations	Improve my personal relationships	Increase my overall happiness in my job/program	Overcome external obstacles to my success	Overcome limiting character traits (e.g. anxiety, indecisiveness, worry)	Increase my self-confidence	Set goals for my career	Take action toward achieving career goals	Ease my transition to independence	5	1 (most interested in)	NA	4	NA	2	6	8	NA	NA	3	NA	7	NA	NA	85	0 (not at all)	0 (not at all)	0 (not at all)	1	1	4	1	3	4	0 (not at all)	3	2	8	9	8	10 (very satisfied)	9	10 (very satisfied)
C09	post-program	post_C09	Evaluate potential career paths	NA	NA	Enhance my time management skills	Learn how to have difficult conversations	Improve my personal relationships	Increase my overall happiness in my job/program	NA	Overcome limiting character traits (e.g. anxiety, indecisiveness, worry)	Increase my self-confidence	Set goals for my career	Take action toward achieving career goals	NA	NA	NA	NA	3	1 (most interested in)	NA	6	NA	NA	NA	5	2	4	NA	NA	30	0 (not at all)	4	0 (not at all)	4	5 (a lot)	5 (a lot)	5 (a lot)	3	4	4	0 (not at all)	5 (a lot)	9	8	9	8	9	9
C09	post-program	post_C09	Evaluate potential career paths	Build my professional network	Acquire leadership or management skills	Enhance my time management skills	Learn how to have difficult conversations	Improve my personal relationships	Increase my overall happiness in my job/program	Overcome external obstacles to my success	Overcome limiting character traits (e.g. anxiety, indecisiveness, worry)	Increase my self-confidence	Set goals for my career	Take action toward achieving career goals	Ease my transition to independence	NA	NA	NA	7	1 (most interested in)	NA	3	4	6	NA	2	NA	5	8	NA	30	4	5 (a lot)	0 (not at all)	2	4	5 (a lot)	5 (a lot)	5 (a lot)	5 (a lot)	5 (a lot)	5 (a lot)	4	9	9	10 (very satisfied)	9	10 (very satisfied)	9
C09	post-program	post_C09	Evaluate potential career paths	NA	NA	Enhance my time management skills	Learn how to have difficult conversations	Improve my personal relationships	Increase my overall happiness in my job/program	Overcome external obstacles to my success	Overcome limiting character traits (e.g. anxiety, indecisiveness, worry)	Increase my self-confidence	Set goals for my career	Take action toward achieving career goals	NA	1 (most interested in)	3	NA	2	NA	NA	NA	NA	NA	NA	NA	NA	NA	NA	NA	50	0 (not at all)	0 (not at all)	3	2	NA	2	2	1	3	3	2	0 (not at all)	9	5	8	8	9	7
C09	post-program	post_C09	Evaluate potential career paths	Build my professional network	NA	Enhance my time management skills	NA	NA	NA	NA	Overcome limiting character traits (e.g. anxiety, indecisiveness, worry)	Increase my self-confidence	Set goals for my career	Take action toward achieving career goals	NA	NA	NA	NA	2	3	NA	NA	NA	NA	NA	NA	1 (most interested in)	NA	NA	NA	30	4	1	2	1	4	3	3	4	5 (a lot)	5 (a lot)	2	1	8	9	8	8	10 (very satisfied)	7
C09	post-program	post_C09	Evaluate potential career paths	Build my professional network	Acquire leadership or management skills	Enhance my time management skills	Learn how to have difficult conversations	Improve my personal relationships	NA	Overcome external obstacles to my success	Overcome limiting character traits (e.g. anxiety, indecisiveness, worry)	Increase my self-confidence	Set goals for my career	Take action toward achieving career goals	NA	6	4	NA	NA	NA	3	5	NA	1 (most interested in)	2	7	NA	8	NA	NA	40	0 (not at all)	1	1	1	1	2	2	1	3	3	0 (not at all)	2	8	7	8	7	8	4
C09	post-program	post_C09	Evaluate potential career paths	Build my professional network	Acquire leadership or management skills	Enhance my time management skills	Learn how to have difficult conversations	NA	Increase my overall happiness in my job/program	Overcome external obstacles to my success	NA	Increase my self-confidence	Set goals for my career	Take action toward achieving career goals	Ease my transition to independence	NA	NA	NA	8	7	NA	4	2	3	NA	NA	6	5	1 (most interested in)	NA	3	0 (not at all)	0 (not at all)	0 (not at all)	0 (not at all)	0 (not at all)	3	3	5 (a lot)	5 (a lot)	3	3	3	10 (very satisfied)	9	9	8	9	9
C09	post-program	post_C09	NA	NA	NA	NA	NA	NA	NA	NA	NA	NA	NA	NA	Ease my transition to independence	1 (most interested in)	NA	NA	NA	NA	NA	NA	NA	NA	NA	NA	NA	NA	NA	NA	60	0 (not at all)	4	0 (not at all)	2	4	3	3	3	3	0 (not at all)	3	1	10 (very satisfied)	8	8	8	8	7
C09	post-program	post_C09	NA	Build my professional network	NA	Enhance my time management skills	NA	Improve my personal relationships	Increase my overall happiness in my job/program	Overcome external obstacles to my success	Overcome limiting character traits (e.g. anxiety, indecisiveness, worry)	Increase my self-confidence	Set goals for my career	Take action toward achieving career goals	NA	4	1 (most interested in)	NA	3	NA	2	5	NA	NA	NA	NA	NA	NA	NA	NA	70	5 (a lot)	2	0 (not at all)	3	4	NA	3	3	5 (a lot)	1	4	4	7	7	6	5	8	6
C10	post-program	post_C10	Evaluate potential career paths	Build my professional network	Acquire leadership or management skills	Enhance my time management skills	Learn how to have difficult conversations	Improve my personal relationships	Increase my overall happiness in my job/program	NA	Overcome limiting character traits (e.g. anxiety, indecisiveness, worry)	Increase my self-confidence	Set goals for my career	Take action toward achieving career goals	Ease my transition to independence	NA	NA	NA	NA	NA	NA	NA	NA	NA	NA	NA	NA	1 (most interested in)	2	NA	0	0 (not at all)	0 (not at all)	2	1	2	2	0 (not at all)	1	5 (a lot)	5 (a lot)	5 (a lot)	2	6	7	8	9	7	10 (very satisfied)
C10	post-program	post_C10	Evaluate potential career paths	Build my professional network	Acquire leadership or management skills	Enhance my time management skills	NA	Improve my personal relationships	Increase my overall happiness in my job/program	Overcome external obstacles to my success	NA	NA	Set goals for my career	Take action toward achieving career goals	NA	1 (most interested in)	2	7	NA	NA	8	4	6	5	NA	3	NA	NA	NA	NA	2	5 (a lot)	1	0 (not at all)	2	5 (a lot)	4	4	1	5 (a lot)	1	5 (a lot)	5 (a lot)	9	9	8	9	10 (very satisfied)	8
C10	post-program	post_C10	NA	Build my professional network	NA	NA	Learn how to have difficult conversations	NA	Increase my overall happiness in my job/program	Overcome external obstacles to my success	Overcome limiting character traits (e.g. anxiety, indecisiveness, worry)	Increase my self-confidence	NA	NA	NA	2	1 (most interested in)	4	8	NA	7	NA	6	NA	3	NA	NA	5	NA	NA	20	2	5 (a lot)	4	4	1	3	NA	2	2	NA	NA	5 (a lot)	5	8	7	8	5	7
C10	post-program	post_C10	Evaluate potential career paths	Build my professional network	Acquire leadership or management skills	NA	NA	Improve my personal relationships	Increase my overall happiness in my job/program	Overcome external obstacles to my success	Overcome limiting character traits (e.g. anxiety, indecisiveness, worry)	Increase my self-confidence	Set goals for my career	Take action toward achieving career goals	NA	4	NA	NA	1 (most interested in)	7	NA	6	3	NA	NA	2	8	5	NA	NA	40	2	5 (a lot)	3	1	1	4	4	5 (a lot)	5 (a lot)	5 (a lot)	4	4	5	9	8	8	10 (very satisfied)	9
C10	post-program	post_C10	Evaluate potential career paths	Build my professional network	NA	NA	NA	Improve my personal relationships	NA	NA	Overcome limiting character traits (e.g. anxiety, indecisiveness, worry)	Increase my self-confidence	Set goals for my career	Take action toward achieving career goals	NA	2	3	NA	1 (most interested in)	NA	NA	NA	NA	NA	NA	NA	NA	NA	NA	NA	10	NA	NA	NA	1	5 (a lot)	5 (a lot)	2	5 (a lot)	5 (a lot)	4	5 (a lot)	0 (not at all)	7	5	8	7	5	8
C10	post-program	post_C10	Evaluate potential career paths	Build my professional network	Acquire leadership or management skills	NA	Learn how to have difficult conversations	Improve my personal relationships	Increase my overall happiness in my job/program	Overcome external obstacles to my success	Overcome limiting character traits (e.g. anxiety, indecisiveness, worry)	Increase my self-confidence	Set goals for my career	Take action toward achieving career goals	Ease my transition to independence	1 (most interested in)	3	5	4	2	7	NA	8	NA	NA	NA	6	NA	NA	NA	25	0 (not at all)	0 (not at all)	0 (not at all)	1	2	2	1	0 (not at all)	2	0 (not at all)	0 (not at all)	1	9	9	8	9	9	9
C10	post-program	post_C10	Evaluate potential career paths	NA	Acquire leadership or management skills	NA	NA	NA	NA	NA	Overcome limiting character traits (e.g. anxiety, indecisiveness, worry)	Increase my self-confidence	NA	NA	Ease my transition to independence	NA	NA	NA	1 (most interested in)	NA	NA	NA	NA	NA	NA	NA	NA	NA	2	NA	0	0 (not at all)	0 (not at all)	4	2	3	4	2	5 (a lot)	5 (a lot)	5 (a lot)	3	3	9	8	6	8	9	8
C10	post-program	post_C10	NA	NA	NA	NA	Learn how to have difficult conversations	Improve my personal relationships	NA	NA	Overcome limiting character traits (e.g. anxiety, indecisiveness, worry)	NA	Set goals for my career	NA	NA	1 (most interested in)	2	3	NA	4	5	NA	NA	8	7	6	NA	NA	NA	NA	10	1	1	0 (not at all)	3	2	1	2	3	1	2	0 (not at all)	2	5	7	7	8	7	5
C10	post-program	post_C10	Evaluate potential career paths	Build my professional network	Acquire leadership or management skills	NA	NA	Improve my personal relationships	NA	NA	Overcome limiting character traits (e.g. anxiety, indecisiveness, worry)	Increase my self-confidence	Set goals for my career	Take action toward achieving career goals	NA	NA	NA	NA	5	NA	NA	NA	NA	2	3	NA	NA	4	1 (most interested in)	NA	50	0 (not at all)	0 (not at all)	0 (not at all)	2	3	5 (a lot)	0 (not at all)	5 (a lot)	5 (a lot)	5 (a lot)	5 (a lot)	5 (a lot)	10 (very satisfied)	10 (very satisfied)	9	10 (very satisfied)	10 (very satisfied)	10 (very satisfied)
C10	post-program	post_C10	Evaluate potential career paths	Build my professional network	Acquire leadership or management skills	NA	NA	Improve my personal relationships	Increase my overall happiness in my job/program	NA	Overcome limiting character traits (e.g. anxiety, indecisiveness, worry)	Increase my self-confidence	Set goals for my career	Take action toward achieving career goals	NA	NA	1 (most interested in)	NA	3	NA	2	NA	5	NA	6	NA	NA	4	NA	8	31	1	3	5 (a lot)	4	3	4	3	4	4	2	4	4	9	7	9	9	8	9
C10	post-program	post_C10	Evaluate potential career paths	Build my professional network	Acquire leadership or management skills	Enhance my time management skills	Learn how to have difficult conversations	Improve my personal relationships	Increase my overall happiness in my job/program	Overcome external obstacles to my success	Overcome limiting character traits (e.g. anxiety, indecisiveness, worry)	Increase my self-confidence	Set goals for my career	Take action toward achieving career goals	Ease my transition to independence	NA	1 (most interested in)	2	6	4	NA	NA	NA	NA	7	3	8	5	NA	NA	60	3	2	2	2	1	2	2	2	2	5 (a lot)	2	2	8	9	8	8	10 (very satisfied)	8
[truncated: 17 more columns]
